# Supplementary material for: Maternal diet-induced obesity during pregnancy alters lipid supply to mouse E18.5 fetuses and changes the cardiac tissue lipidome in a sex-dependent manner
Source: eLife. 2022 Jan 13;11:e69078. doi: 10.7554/eLife.69078 (PMC8794468; doi:10.7554/eLife.69078)
Supplement: Figure 1—source data 4. [file elife-69078-fig1-data4.csv]

Figure 1-figure source 4
Figure 1E
Left ventricle wall volume (mm3)
Male_CTL	Male_OB	Female_CTL	Female_OB
2.3346	2.133	2.295	1.90872
2.201796	1.664064	1.9998	1.670976
2.2644	1.89405	2.2896	1.511136
1.8612	1.57878	1.772766	1.89297
	1.56267		1.849446
	1.913868
