# Supplementary material for: Maternal diet-induced obesity during pregnancy alters lipid supply to mouse E18.5 fetuses and changes the cardiac tissue lipidome in a sex-dependent manner
Source: eLife. 2022 Jan 13;11:e69078. doi: 10.7554/eLife.69078 (PMC8794468; doi:10.7554/eLife.69078)
Supplement: Figure 1—source data 6. [file elife-69078-fig1-data6.csv]

Figure 1-figure source 6
Figure 1G
Relative left ventricle wall volume (mm3/g)
Male_CTL	Male_OB	Female_CTL	Female_OB
193.5821	263.3333	215.089	213.0268
188.9954	166.9307	172.5453	188.0631
196.392	205.4284	187.2118	197.019
164.2718	156.3149	155.7791	205.7576
	163.9738		191.8512
	188.7444
