# Supplementary material for: Maternal diet-induced obesity during pregnancy alters lipid supply to mouse E18.5 fetuses and changes the cardiac tissue lipidome in a sex-dependent manner
Source: eLife. 2022 Jan 13;11:e69078. doi: 10.7554/eLife.69078 (PMC8794468; doi:10.7554/eLife.69078)
Supplement: Figure 1—source data 7. [file elife-69078-fig1-data7.csv]

Figure 1-figure source 7
Figure 1H
Relative right ventricle wall volume (mm3/g)
Male_CTL	Male_OB	Female_CTL	Female_OB
120.597	140.4444	87.38519	95.02232
120.3018	99.26074	116.3244	100.5729
84.92628	111.8069	86.09975	106.1507
123.4422	108.6345	93.55571	110.7783
	113.9572		106.7284
	127.4112
