# Supplementary material for: Maternal diet-induced obesity during pregnancy alters lipid supply to mouse E18.5 fetuses and changes the cardiac tissue lipidome in a sex-dependent manner
Source: eLife. 2022 Jan 13;11:e69078. doi: 10.7554/eLife.69078 (PMC8794468; doi:10.7554/eLife.69078)
Supplement: Figure 1—source data 9. [file elife-69078-fig1-data9.csv]

Figure 1-figure source 9
Figure 1J
% Nuclear PCNA positive cells
Male_CTL	Male_OB	Female_CTL	Female_OB
49.18485	58.71604	58.13461	75.23716
52.39919	17.64706*	69.81569	44.63439
55.63105	63.21659	81.23072	83.71408
47.69777	67.88024		46.66794
63.98807	55.72482		56.9805
65.59268	59.8878
*Outlier sample as predicted by Grubbs test (p<0.05)
