# Supplementary material for: Maternal diet-induced obesity during pregnancy alters lipid supply to mouse E18.5 fetuses and changes the cardiac tissue lipidome in a sex-dependent manner
Source: eLife. 2022 Jan 13;11:e69078. doi: 10.7554/eLife.69078 (PMC8794468; doi:10.7554/eLife.69078)
Supplement: Figure 2—source data 1. [file elife-69078-fig2-data1.csv]

Figure 2-Source Data 1
Figure 2A
Relative lipid classes abundance in maternal serum
	PC&PE	PG	PS	PA	PI	TG	SM	CE	Chol	Cer	TG/PL
Control	641.2757767	0.210947924	3.048381049	0.252685048	0.684685946	179.3371627	15.20493631	5.63976301	106.0525469	0.116511003	0.27783859
Control.1	581.4380288	0.403140655	0.742825483	0.188548036	0.439195746	257.4920511	14.82444151	3.996762106	134.1629672	0.111446481	0.441506976
Control.2	609.5900394	0.646202639	1.607093787	0.240765581	0.49400842	248.8363671	10.63808562	2.669816719	84.97216753	0.085417188	0.406211654
Control.3	623.5167098	0.40712292	3.355647548	0.19812786	0.829775673	202.5760689	14.64225561	5.289638743	164.4413061	0.136356757	0.322415547
Control.4	669.5262133	0.313779284	0.84387113	0.15883036	0.826604772	145.9260285	16.05968283	14.32071312	158.4923215	0.218275343	0.217258744
Control.5	721.4390108	0.110280034	3.15616125	0.248475838	0.772906375	110.9323574	19.65842985	10.17251463	109.4805716	0.158950349	0.152856904
Control.6	653.4678109	0.281957968	7.278703794	0.541546034	0.775565667	153.3417135	15.12443144	2.626376046	85.14495506	0.049905509	0.231513151
Control.7	660.6469487	0.264328676	0.584574719	0.187650391	0.811402396	148.3235494	13.16604177	8.82044576	108.4682003	0.32638001	0.223886325
Obese	756.663547	0.597682885	1.285648985	0.154426176	0.775625245	131.2911054	20.37009639	10.82181527	78.86365317	0.219154515	0.172870433
Obese.1	557.7944603	0.139278688	13.5759425	5.317094734	0.784741587	226.3347283	18.81167521	15.53436514	327.1373049	2.205605138	0.39184594
Obese.2	836.3836377	0.414785727	0.278416373	1.53363844	1.128000566	109.8017063	30.68379809	7.012003889	60.00217531	0.567605252	0.130757026
Obese.3	606.1822556	1.002680921	2.00570484	2.322995188	1.069580491	150.423081	25.59049697	12.03344793	178.8359802	1.061584396	0.245555341
Obese.4	1184.731604	0.441458501	1.243644871	0.242470826	0.663419908	83.16083866	28.53843808	4.076436093	3.636438393	0.177013328	0.070040643
Obese.5	634.5826439	0.165590456	0.688984214	0.991586468	0.628174733	141.2454141	20.30018415	15.11666983	147.0102262	0.347355648	0.221715511
Obese.6	658.2687098	0.221663062	0.62164268	0.134902201	0.393631457	132.8658314	16.15169954	10.74033557	124.711332	0.334713279	0.201421565
