# Supplementary material for: Maternal diet-induced obesity during pregnancy alters lipid supply to mouse E18.5 fetuses and changes the cardiac tissue lipidome in a sex-dependent manner
Source: eLife. 2022 Jan 13;11:e69078. doi: 10.7554/eLife.69078 (PMC8794468; doi:10.7554/eLife.69078)
Supplement: Figure 2—source data 3. — Scaled raw data and statistical significance. [file elife-69078-fig2-data3.csv]

Figure 2-Source Data 3
Figure 2D-G
Direct infusion high-resolution mass spectrometry of the serum (positive mode only). Scaled raw data and statistical significance.
	source	sex	group	cohort	litter	FailedQC*	ST 27:2;O_[M+H-H2O]+	ST 27:1;O_[M+H-H2O]+	ST 27:3;O_[M+H]+	ST 28:1;O_[M+H-H2O]+	LPE 16:0_[M+H]+	LPC 14:0_[M+H]+	LPC 16:0_[M+H-H2O]+	LPC 15:0_[M+H]+	LPC O-16:0_[M+H]+	LPC 16:1_[M+H]+	LPC 16:0_[M+H]+	LPE 20:4_[M+H]+	LPC 18:2_[M+H-H2O]+	LPC O-18:2_[M+H]+	LPC 17:1_[M+H]+	LPE 20:0_[M+H]+	LPC 18:4_[M+H]+	LPC 18:3_[M+H]+	LPC 18:2_[M+H]+	Cer 34:1;O2_[M+H-H2O]+	DG 30:1_[M+H-H2O]+	LPC 18:1_[M+H]+	DG 30:0_[M+H-H2O]+	LPC 18:0_[M+H]+	LPE 22:6_[M+H]+	LPC 20:4_[M+H-H2O]+	LPG 19:0_[M+H]+	LPC 20:5_[M+H]+	LPC 20:4_[M+H]+	LPG O-20:0_[M+NH4]+	LPC 20:3_[M+H]+	DG 32:2_[M+H-H2O]+	LPC 20:2_[M+H]+	DG 32:1_[M+H-H2O]+	DG 32:0_[M+H-H2O]+	DG 33:1_[M+H-H2O]+	DG 33:0_[M+H-H2O]+	LPC 22:6_[M+H]+	LPC 22:5_[M+H]+	DG 34:3_[M+H-H2O]+	DG 34:2_[M+H-H2O]+	DG 34:1_[M+H-H2O]+	DG 34:0_[M+H-H2O]+
m/z							367.3359	369.3516	383.3308	383.3672	454.2928	468.3085	478.3297	482.3247	482.3611	494.3241	496.3404	502.2928	502.3297	506.361	508.3398	510.3554	516.3085	518.3241	520.3398	520.5088	521.4564	522.3554	523.4721	524.3711	526.2928	526.3297	527.3343	542.3241	544.3398	544.3973	546.3554	547.4721	548.3711	549.4877	551.5034	563.5034	565.519	568.3398	570.356	573.4877	575.5034	577.519	579.5347
	Dam	Dam	Control	AH	AH_19c10	F	0.0885	95.3323	0.0111	3.3679	0.1223	NA	5.691	0.1978	0.0771	1.7554	107.686	0.0137	0.3596	2.1191	0.0176	0.3511	NA	8.9345	13.5306	0.1343	NA	11.0046	0.2938	49.5413	0.0581	0.1342	0.0252	0.8454	6.7466	0.1626	3.9413	1.007	0.0108	4.7014	5.002	0.0729	0.0294	7.4202	2.2179	2.8971	20.4787	34.4674	2.8137
	Foetus	F	Control	AH	AH_19c10	F	0.4513	86.7802	0.0829	1.6753	NA	0.2044	2.5005	0.2087	0.0337	3.8497	43.41	0.0164	0.209	0.5752	0.0099	0.1211	0.0892	3.5565	10.0033	0.9075	0.0476	19.8916	0.4478	13.6105	0.0719	0.2951	0.0318	0.5679	19.8811	1.0983	1.4266	1.4044	0.0202	4.0828	4.7179	0.0474	NA	5.8434	1.7224	0.7041	8.7056	23.8801	3.2683
	Foetus	M	Control	AH	AH_19c10	F	0.6669	93.1274	0.0136	1.8362	0.0631	0.2396	2.4855	0.1869	0.0148	3.1974	37.3907	0.061	0.2463	0.5372	NA	0.0336	0.0963	3.5593	10.5898	0.8926	0.0791	18.7616	0.6597	12.5061	0.1262	0.5754	0.0817	0.8501	19.6938	1.5883	1.4593	1.3847	0.0335	3.992	5.1936	0.1102	0.019	5.4425	1.6306	1.0353	9.0547	24.8045	3.787
	Dam	Dam	Control	AH	AH_19c11	F	0.1342	109.2351	0.018	4.2804	0.0316	NA	4.2704	0.0438	0.1321	1.4829	79.6487	0.0259	0.2514	1.5252	0.0108	0.2256	NA	5.3221	9.2032	0.119	0.1187	8.1659	0.6804	34.6202	NA	0.0759	0.0303	0.4423	5.0133	0.7397	2.3968	1.2563	0.027	5.9783	7.4369	0.2505	0.0676	5.1567	1.2877	4.4971	30.7894	47.582	4.0493
	Foetus	F	Control	AH	AH_19c11	F	1.039	99.4258	0.1036	1.8705	0.0129	0.1193	2.2274	0.0132	0.0109	2.6469	26.5099	NA	0.4538	0.5511	0.0223	NA	0.0278	1.3588	8.4213	1.0943	0.0839	17.1111	0.884	9.9534	0.0164	0.5058	0.0396	0.1961	13.9578	0.8393	1.0637	0.6712	0.0355	5.1039	5.7381	0.1167	0.0447	4.4968	1.3541	0.9415	10.1029	28.9022	4.7509
	Foetus	M	Control	AH	AH_19c11	F	0.9664	94.0507	0.0656	1.9352	0.0164	0.255	1.9854	0.0182	0.0162	3.6007	32.8273	0.0326	0.1869	0.4662	NA	0.0276	0.0247	2.1771	9.4376	0.7171	0.0716	20.2219	0.606	11.2523	0.0638	0.35	0.0529	0.3753	17.8774	3.6561	1.2264	0.59	0.0251	3.8516	4.3648	0.0658	0.0341	5.8574	1.7183	0.7052	7.7661	22.7433	3.5541
	Dam	Dam	Control	AH	AH_19c12	F	0.0656	73.7777	NA	2.7448	0.0308	0.0103	4.5984	0.1124	0.0557	1.3969	90.1805	0.0097	0.5065	1.6976	0.0133	0.3775	0.0116	6.5026	12.2704	0.0697	0.1306	8.8143	0.7726	36.4458	NA	0.0939	0.0096	0.7373	6.8584	1.2315	2.4951	1.3149	0.0101	6.7036	7.5084	0.3429	0.0743	6.9434	1.778	4.55	31.2347	46.9197	3.9563
	Foetus	M	Control	AH	AH_19c12	F	0.9141	85.0716	0.1514	1.8325	NA	0.197	2.0519	0.0254	0.0262	3.1956	32.8612	0.0286	0.1937	0.3961	0.0163	0.0117	0.041	2.3554	8.6332	0.8182	0.0586	17.165	0.7003	10.3633	0.0215	0.4159	0.1137	0.375	17.7912	4.0591	1.1386	0.6356	NA	4.1656	6.266	0.1353	0.0756	5.5016	1.3355	0.9545	8.5947	24.9994	4.1801
	Foetus	F	Control	AH	AH_19c12	F	0.3741	85.883	0.0341	1.8165	NA	0.0916	2.1626	0.0219	0.0288	3.5277	39.201	0.0275	0.1248	0.2723	NA	NA	0.0222	2.8289	8.3063	0.9966	NA	17.7833	0.3186	12.8049	0.0245	0.2961	0.0264	0.071	18.9202	0.0205	1.0139	1.0228	0.0295	4.282	6.5743	0.0438	NA	5.5018	0.9513	0.4792	8.8625	25.6394	4.502
	Dam	Dam	Control	AH	AH_19c8	T	0.0529	108.5644	0.0154	3.3261	0.2349	0.017	7.0176	0.3924	0.0713	2.169	122.6221	0.0138	0.2642	2.1625	NA	0.2982	NA	10.0022	11.7139	0.2059	0.0234	12.6979	0.2522	51.649	0.0853	0.1124	NA	0.4987	7.1535	0.3004	4.1771	1.2201	NA	5.2881	5.8071	0.0188	0.0185	7.6175	2.5616	2.9998	20.9225	37.5176	3.322
	Foetus	M	Control	AH	AH_19c8	F	0.7233	88.8553	0.0329	1.7601	0.0136	0.3318	2.087	0.0419	0.0601	3.4836	35.5794	0.0128	0.0957	0.3575	NA	0.0628	0.0717	2.8904	7.9542	0.8524	0.0428	18.7505	0.4639	11.4185	0.0147	0.3938	0.0952	0.3494	17.8965	0.049	1.314	0.5392	0.0205	3.5924	4.3126	0.0481	0.012	4.6427	1.516	0.6334	7.4527	22.0262	3.8249
	Foetus	F	Control	AH	AH_19c8	F	0.5051	75.1274	0.0135	1.6206	NA	0.2026	2.0842	0.0768	NA	2.8842	32.5988	0.0123	0.1709	0.4053	NA	0.0144	0.1814	3.8838	6.5769	0.6241	0.1213	15.2905	0.6673	10.55	0.0125	0.2619	0.0832	0.6828	15.3042	0.8115	1.4029	0.4884	NA	4.3612	5.6562	0.0346	0.0151	4.5039	1.4405	0.7028	8.3199	24.4757	3.9861
	Dam	Dam	Control	AH	AH_19c9	F	0.0437	139.8301	0.0184	4.7573	0.0372	0.0196	7.4363	0.1245	0.187	2.67	138.4506	NA	0.1333	2.7151	0.0116	0.6478	0.0181	7.5041	11.3703	0.0675	NA	13.6148	0.351	67.4013	0.0696	0.0651	NA	0.1063	5.4348	0.3631	3.4306	0.5301	0.0145	3.7561	5.4704	0.0884	0.0383	9.3651	2.2298	3.1807	21.68	33.3376	2.8878
	Foetus	F	Control	AH	AH_19c9	F	1.093	95.7278	0.5231	1.573	NA	0.1353	2.425	0.1036	0.0237	3.0567	34.744	0.0326	0.2713	0.6011	NA	0.0765	0.1274	4.7678	10.1061	0.9181	0.1576	16.7878	0.8263	11.8507	0.0184	0.5117	0.059	1.2347	18.1031	1.3268	1.5941	1.3614	0.0184	4.7974	5.6315	0.1608	0.0578	6.2706	1.2799	1.306	10.9387	27.9665	4.034
	Foetus	M	Control	AH	AH_19c9	F	0.651	106.632	0.0856	1.9525	0.0431	0.1016	2.3478	0.1405	0.0151	3.6911	39.0244	0.0666	0.1415	0.5338	0.0187	0.1688	0.0793	3.0381	11.4176	0.736	0.0643	20.7857	0.4437	13.7679	0.0462	0.4728	0.0388	0.4801	19.4685	NA	1.2951	1.6618	0.0162	3.7667	4.3429	0.0656	0.0192	6.5132	1.6844	0.7661	9.2777	24.1166	3.4016
	Dam	Dam	Obese	AH	AH_19f17	F	0.0471	61.9755	NA	0.5448	0.0883	NA	7.7149	0.3842	0.1629	2.4684	129.7683	0.0615	1.3578	3.1202	0.1983	0.8651	0.2204	38.4305	23.5355	0.2281	0.2171	16.8946	1.0014	61.0581	0.0507	0.1796	0.0341	6.5388	10.1611	NA	16.95	0.6576	0.3842	3.5446	6.1939	0.0908	0.024	12.6337	1.5176	1.8373	12.1458	21.2184	4.6286
	Foetus	F	Obese	AH	AH_19f17	T	7.912	64.5587	14.4871	0.4736	0.0422	0.1239	5.4155	0.0761	0.0361	0.5885	13.4095	NA	0.2053	1.5274	0.0243	NA	NA	0.1298	3.2734	0.2627	0.0875	6.2311	16.7908	3.8284	0.0389	0.0425	0.0807	NA	6.8953	0.0359	0.0719	0.2885	0.034	3.8131	34.3624	0.1394	9.2456	2.0566	0.1219	0.3043	7.397	16.9706	16.9854
	Foetus	M	Obese	AH	AH_19f17	F	0.3776	95.1184	0.0352	0.8436	0.0266	0.1011	1.6315	0.0228	0.0112	2.033	28.0455	NA	0.2039	0.1702	NA	0.0597	0.0208	1.6589	8.3562	0.4778	0.0864	13.263	0.8084	9.5067	0.0362	0.3526	0.0505	0.2425	15.7817	3.1159	0.6954	1.2794	0.0188	5.5616	6.0334	0.2573	0.059	5.8028	0.3193	2.0483	12.2949	26.6355	3.9018
	Dam	Dam	Obese	AH	AH_19f19	F	11.831	193.6899	10.0665	0.5519	0.0241	NA	2.9757	0.0529	0.0667	0.4753	55.799	NA	0.0252	1.2587	0.0266	0.0681	0.0345	18.1589	6.1557	1.0265	0.2944	6.0227	1.7472	31.1636	NA	0.1023	0.0251	1.2482	3.8786	0.1272	9.8797	2.5601	0.0579	5.9399	10.5176	0.2254	0.2977	5.8294	0.1086	2.5994	19.4	41.364	7.8419
	Foetus	M	Obese	AH	AH_19f19	F	0.6343	94.0931	0.1518	0.694	0.0308	0.2145	1.7673	0.0882	NA	3.1901	37.9418	0.0561	0.2066	0.2372	0.0274	0.0858	0.122	4.6052	12.2491	0.6977	0.0344	20.2427	0.6231	11.9846	0.2457	0.2884	0.0553	1.1611	21.809	0.451	1.4493	1.7769	0.0148	4.5319	4.3308	0.1285	0.028	7.6753	0.5135	1.0163	10.9569	22.6763	3.1771
	Foetus	F	Obese	AH	AH_19f19	F	0.5624	116.437	0.0151	1.2075	0.0178	0.0538	2.0206	0.1423	0.0218	2.6477	30.6781	0.0369	0.2408	0.3383	0.0157	0.0398	0.0159	2.6042	9.7098	0.7589	0.1062	15.667	0.9529	10.6699	0.2361	0.3685	NA	0.6023	16.9046	1.0774	0.9751	1.65	0.0346	4.7358	4.257	0.1122	0.0573	7.114	0.642	1.7206	11.5358	25.4084	3.1146
	Dam	Dam	Obese	AH	AH_19f2	F	0.0557	60.8688	0.0165	0.0842	0.0217	NA	3.3948	0.151	0.0598	0.8781	53.6372	NA	0.0657	0.9674	0.0166	0.1584	NA	4.8691	9.122	0.1996	0.0198	7.4293	0.2395	28.5938	0.026	0.0465	0.0198	0.5186	5.7821	0.0167	2.3404	0.5285	NA	1.3591	2.3973	NA	0.0249	7.2291	0.552	0.2882	5.7325	11.9517	1.5126
	Foetus	F	Obese	AH	AH_19f2	F	0.6577	108.3204	0.0443	1.4049	NA	0.0848	1.8593	0.0928	0.0294	2.6272	32.8818	NA	0.1159	0.2808	NA	0.0723	0.0245	2.4803	7.695	0.7119	0.0517	15.9799	0.5652	12.4368	0.0222	0.0916	0.0311	0.1469	12.0197	1.1452	0.9459	1.6328	0.0289	5.7115	5.174	0.1376	NA	4.2515	0.233	1.1659	11.522	26.7684	3.7258
	Foetus	M	Obese	AH	AH_19f2	F	1.502	128.459	0.5836	1.8047	0.0217	0.1115	3.5303	0.1397	0.0394	3.7736	38.4388	0.0359	0.3478	0.9477	0.0197	0.2391	0.0698	4.2683	10.7962	1.634	0.0748	19.9998	0.6083	13.6307	0.2738	0.3019	0.0186	0.8465	15.8152	0.0226	1.442	1.788	0.0335	5.2332	4.7201	0.2321	0.0273	6.4881	0.3449	1.3771	11.2745	25.8888	3.3189
	Dam	Dam	Obese	AH	AH_19f5	F	2.7889	153.4011	2.3948	0.1041	0.0741	0.0857	6.4039	0.676	0.21	1.9155	106.2123	NA	0.1676	2.1839	0.0329	1.0609	NA	16.9488	14.1817	0.0776	0.0726	17.8186	1.2179	57.7895	0.0272	0.1276	0.0387	1.5869	7.3749	1.6098	8.8274	1.67	0.0264	2.8233	7.0504	0.0354	0.2484	7.2476	0.827	0.6233	9.3713	25.4076	4.4364
	Foetus	M	Obese	AH	AH_19f5	F	1.2665	75.8571	0.0673	1.1252	0.0377	0.7442	1.8504	0.3031	0.0111	4.4792	33.8328	0.0463	0.378	0.4229	0.1308	0.1787	0.0842	2.003	10.312	0.9599	0.6555	21.3888	1.1826	10.3302	0.059	0.3377	0.0149	0.5275	12.2561	0.6693	1.0583	1.5592	0.0119	7.2802	4.9146	0.6255	0.0967	3.079	0.4739	1.4472	12.0847	30.1318	4.0131
	Foetus	F	Obese	AH	AH_19f5	F	1.3443	96.5315	0.0153	1.0607	0.0559	0.5116	2.4633	0.2952	NA	4.6537	39.0594	0.0844	0.0907	0.3498	0.0194	0.2921	0.0962	3.4538	10.1081	0.8443	0.4408	23.0984	0.9116	12.4485	0.1418	0.0986	0.11	0.472	11.8348	NA	1.1046	2.6723	0.0716	8.5029	5.7164	0.3785	0.0715	3.0272	0.5086	1.2489	13.3748	34.5604	4.2885
	Dam	Dam	Obese	LK	LK_F47	F	0.0283	2.7573	0.0962	0.019	0.2434	NA	3.421	0.3792	NA	2.0365	48.0914	0.148	0.8033	1.0361	0.0268	0.1442	0.2377	4.7924	18.9922	0.2465	NA	16.9204	NA	20.5358	0.1127	0.9615	0.1527	2.6098	27.243	0.0326	2.1366	0.0211	NA	0.0884	0.6759	NA	NA	23.5229	3.8472	0.0154	1.5647	3.3453	0.2358
	Foetus	F	Obese	LK	LK_F47	F	0.7573	87.2763	0.036	0.8818	NA	0.1262	2.1106	0.1162	0.0176	4.4346	33.251	0.0581	0.1866	0.4164	0.0389	0.0988	NA	2.0791	12.3591	0.5251	0.1054	25.2273	0.5509	11.4402	0.0877	0.397	0.0508	0.429	24.5482	NA	1.5466	0.9321	0.041	5.4675	4.3176	0.1335	0.0241	9.0464	2.1219	1.1757	11.7498	26.6018	3.8797
	Foetus	M	Obese	LK	LK_F47	F	0.927	115.8639	0.086	1.4992	0.0564	0.3908	2.2616	0.3396	0.035	5.0774	39.314	0.3804	0.4212	0.2854	0.0756	0.1088	0.1182	3.949	13.7284	1.0629	0.0726	30.0225	0.5192	13.6465	0.8428	0.9859	0.1084	1.128	28.3784	1.1392	2.025	1.5775	0.0204	5.0364	3.8558	0.1754	NA	9.8321	2.2612	1.3072	10.8596	26.4273	3.6107
	Dam	Dam	Obese	LK	LK_F49	F	0.0529	142.974	0.0467	0.6302	0.2177	NA	7.239	0.5009	0.0695	2.0232	123.9246	0.0688	0.3638	3.1232	NA	0.6759	NA	11.9192	17.6047	0.2068	NA	16.4804	0.1417	66.9693	0.0382	0.3598	0.0407	1.3321	15.5843	0.0902	5.9123	1.0549	0.064	2.0549	3.5673	0.0502	0.0402	12.6234	1.3676	1.0122	10.527	21.717	2.1068
	Foetus	F	Obese	LK	LK_F49	F	0.6231	104.385	0.0292	0.9855	0.0126	0.2176	2.3002	0.1067	0.0176	3.3949	37.41	0.0548	0.3842	0.4953	0.017	0.0729	0.1075	2.9464	11.942	0.7486	0.0592	20.7174	0.2704	12.9973	0.2754	0.713	0.1442	0.8114	24.0577	0.0196	1.4636	1.1864	0.0144	3.8465	3.5919	0.1475	0.0358	9.177	1.3774	1.6001	9.7725	21.9028	2.81
	Foetus	M	Obese	LK	LK_F49	F	1.0217	137.2328	0.0857	1.0055	0.0228	0.0696	1.7451	0.0614	0.0302	2.7655	33.2302	0.0919	0.0985	0.1914	0.0245	0.071	NA	3.5212	9.5276	0.8179	1.5705	17.3454	3.5652	12.3988	0.3145	0.1527	0.0248	0.7402	16.7621	1.0185	1.2584	3.3094	NA	8.494	8.3523	2.5093	1.1602	7.0525	0.8252	1.9462	14.9081	33.0768	5.0206
	Dam	Dam	Obese	LK	LK_F61	F	0.0184	124.325	0.0149	0.5928	0.0549	0.0662	5.6385	0.345	0.1109	1.7574	107.6979	0.0207	0.3418	2.5556	NA	0.5014	0.026	10.3803	15.5609	0.0959	0.2158	13.8602	0.8079	64.1766	0.0906	0.2847	0.0431	1.1431	12.9499	NA	5.4538	1.162	0.062	3.0819	5.0109	0.1445	0.0202	12.6615	1.6939	1.5456	10.241	21.422	2.566
	Foetus	F	Obese	LK	LK_F61	F	0.2954	89.982	NA	0.7111	0.0461	0.1368	1.9421	NA	NA	3.3066	36.768	0.0264	0.2578	0.2069	0.0375	0.0251	NA	1.7948	12.9899	0.4998	0.0236	21.9996	0.3164	12.4928	0.0666	0.1725	0.0446	0.2657	20.2496	0.121	0.9051	0.3499	0.0008	4.1719	4.4565	0.1134	0.0309	7.1719	0.7721	0.955	10.5418	23.3286	3.158
	Foetus	M	Obese	LK	LK_F61	F	0.5686	104.23	0.0429	1.0741	0.0171	0.3264	2.4413	0.2449	NA	3.6398	38.0786	0.0204	0.3326	0.3867	0.0264	0.0746	0.018	2.8196	13.9243	1.1773	0.0302	22.2093	0.5389	12.89	0.3993	0.5635	0.0982	0.6237	23.6611	0.9145	1.3745	1.5639	0.0198	4.56	4.3109	0.1184	0.0231	8.1816	0.7871	1.6196	10.4869	23.9222	3.1314
	Foetus	F	Obese	LK	LK_F66	F	0.6847	94.8986	0.0834	0.8401	0.0139	0.4878	2.2947	0.1397	0.0222	3.549	35.5947	0.0403	0.3871	0.4937	NA	0.0854	0.0163	1.6865	12.4653	0.8222	0.1312	19.1903	0.8619	11.8404	0.2202	0.848	0.1949	0.3144	26.5653	1.1708	1.2113	1.0674	NA	5.0626	4.8277	0.3005	0.069	8.5491	0.686	1.8464	11.6253	24.8197	3.2943
	Foetus	M	Obese	LK	LK_F66	F	0.9875	93.6596	0.0218	0.7802	0.0199	0.2976	2.4217	0.2001	0.0196	3.6431	41.4216	0.0274	0.2136	0.4498	0.1122	0.1196	0.0166	3.0985	12.4693	0.8672	0.0539	22.1529	0.6989	12.961	0.2468	0.8076	0.0885	0.7045	27.0933	0.9333	1.439	1.5098	NA	4.5601	4.2784	0.0804	0.0183	8.969	0.7992	1.4657	10.4664	24.3036	3.2871
	Dam	Dam	Control	LK	LK_RC36	T	52.3238	424.2025	39.4136	0.9289	0.2107	NA	0.3614	NA	NA	0.2225	19.462	0.24	0.2058	NA	NA	0.1738	NA	0.2175	0.3516	1.75	NA	NA	2.2265	14.1912	NA	0.4522	0.1112	NA	0.4875	4.4752	0.4899	0.4397	0.2337	1.8178	17.2995	0.961	0.4401	0.0007	NA	0.7883	13.6354	55.6525	8.0885
	Foetus	F	Control	LK	LK_RC36	F	1.1589	99.8179	0.1369	1.7824	0.0175	0.3873	2.3981	0.1302	0.0278	5.0183	40.0344	0.0467	0.1813	0.4846	0.034	0.0286	0.0667	3.3584	11.6256	1.2461	0.3025	29.0189	1.64	12.9677	0.1607	0.6112	0.1181	0.8074	24.0066	0.239	1.9402	1.5068	0.0346	5.1395	6.1606	0.3408	0.0663	8.8996	2.6438	0.7229	8.5937	25.2183	4.1543
	Foetus	M	Control	LK	LK_RC36	F	1.0301	105.3493	0.0266	1.865	0.0315	0.3537	2.5827	0.0763	0.0313	5.1457	41.8069	0.258	0.3756	0.4237	0.0162	0.0325	0.1521	3.6372	13.0991	1.2009	NA	31.1577	0.4069	13.6229	0.3636	0.8675	0.051	0.9689	27.9271	0.3877	2.0861	1.0629	0.0431	3.8631	5.26	0.0189	0.02	9.3636	2.9434	0.4925	7.4115	21.922	3.5748
	Dam	Dam	Control	LK	LK_RC37	F	0.2402	132.4698	0.0326	5.3532	0.3372	0.0475	7.6178	0.623	0.216	2.4087	135.652	0.0322	0.6196	2.9697	0.0236	0.5141	0.0718	20.5309	16.6202	0.1437	0.0345	16.1029	0.1199	73.2012	0.0402	0.3528	0.0153	2.4841	15.009	0.2512	10.2868	1.2687	0.0239	2.8775	3.2319	0.0839	NA	11.092	3.1841	1.5043	12.3466	27.0495	2.13
	Foetus	F	Control	LK	LK_RC37	T	0.7565	91.705	0.043	1.7324	NA	0.2211	2.3669	0.0188	0.03	4.1867	38.622	NA	0.2387	0.3181	0.0361	NA	0.0148	2.2314	11.7601	0.7804	0.0656	24.4504	0.5977	12.8526	0.0863	0.8522	0.0397	0.4611	25.1197	0.8304	1.4656	0.43	0.0252	4.4875	5.2106	0.1022	NA	8.7757	2.4559	1.0324	9.8591	25.5117	3.7593
	Foetus	M	Control	LK	LK_RC37	F	1.8484	111.3865	1.0262	2.2905	NA	0.2786	2.0426	0.0182	NA	3.9442	34.6698	0.041	0.2972	0.186	0.0001	0.0174	NA	2.5443	9.8518	0.6734	0.5198	24.9412	1.6563	12.6546	0.0605	0.4552	0.0503	0.4695	22.9982	0.0442	1.4529	0.7287	0.0107	4.7776	6.5737	0.4046	0.3018	7.1859	2.3087	0.6533	8.8346	25.8124	4.5868
	Dam	Dam	Control	LK	LK_RC38	F	0.1955	105.1507	0.0511	3.9946	0.6881	0.0206	6.3403	0.6699	0.222	1.0008	122.5177	0.0653	1.1028	2.935	0.0364	0.5829	NA	12.5911	25.3078	0.1669	NA	14.2772	0.1364	62.5263	0.1968	0.222	0.0401	2.4495	19.2349	0.0162	6.4691	1.077	0.0416	0.8297	2.025	NA	NA	23.9052	1.7838	0.683	6.9429	10.7832	0.9867
	Foetus	F	Control	LK	LK_RC38	F	0.6536	87.4586	0.0563	1.4398	0.0136	0.3722	2.0838	0.0908	0.0142	3.5538	38.7014	0.0471	0.5566	0.5439	0.0245	0.0393	0.0175	2.3457	17.8245	0.6658	NA	21.4662	0.7378	13.3932	0.3177	0.7764	0.1052	1.0528	22.2987	0.2973	1.3953	0.6654	0.0251	3.6648	4.3331	0.1338	0.0513	9.6266	0.7194	1.4021	9.6848	22.2729	3.2592
	Foetus	M	Control	LK	LK_RC38	F	0.8435	107.0937	0.0319	1.8018	0.0894	0.3623	2.5369	0.312	0.0338	4.1128	43.9079	0.5026	0.9418	0.5495	0.0356	0.1091	0.187	3.8286	21.0666	0.8915	0.0652	25.7036	0.3532	14.7023	1.6225	0.7813	0.0628	1.9765	25.2687	0.055	1.9484	1.2844	0.0163	3.5767	3.3175	0.0733	0.0258	10.357	1.2257	1.4842	9.7384	22.5818	2.9769
	Dam	Dam	Control	LK	LK_RC39	F	0.104	83.2258	0.031	2.7782	0.0851	0.1228	4.5896	0.1689	0.1196	0.8362	88.0793	NA	0.8863	1.6365	NA	0.3297	NA	6.673	22.2815	0.0302	0.1094	10.9215	0.5124	41.8763	0.047	0.3597	0.0187	1.5801	14.5068	0.2475	3.2045	0.3804	0.0167	3.1216	5.0532	0.0893	0.0675	12.5366	2.8483	1.9955	16.7046	24.4245	2.2386
	Foetus	F	Control	LK	LK_RC39	F	1.0906	106.4822	0.0708	1.8006	0.0521	0.2804	2.6956	0.2041	0.0978	4.4425	40.8695	0.1051	0.581	0.6341	0.028	0.1117	0.0755	3.7041	17.9377	1.4421	0.0251	24.8567	0.6653	13.4661	0.4799	0.7381	0.0363	1.3556	22.6361	0.0178	1.9243	1.2044	0.0209	3.7413	4.4843	0.0933	0.091	8.6108	1.9068	0.7912	9.4333	24.5118	3.7233
	Foetus	M	Control	LK	LK_RC39	F	1.0115	95.2821	0.0438	1.477	0.0163	0.4047	2.0325	0.0873	0.0423	3.9287	36.5838	0.1048	0.6329	0.3347	0.0148	0.0578	NA	2.749	16.7983	0.6711	0.0431	23.0352	0.3775	12.4191	0.2643	0.4879	NA	1.141	22.2507	0.132	1.7495	0.309	0.0346	3.3211	3.413	0.1139	0.0322	8.1799	1.825	0.9474	8.1184	22.3797	2.7881
	Dam	Dam	Control	LK	LK_RC72	F	0.0399	101.7339	NA	4.5023	0.1483	0.0515	5.78	0.2689	0.2027	2.4326	115.0345	0.3986	0.6153	2.7315	NA	0.4468	0.0388	10.0812	17.8244	0.2089	0.3658	20.4164	0.8662	66.9966	0.4447	0.7847	0.1157	1.3936	23.5824	0.0198	5.5633	1.2481	0.0725	4.0807	3.9034	0.5708	0.3325	16.2594	4.9395	1.445	11.3681	27.6644	2.1048
	Foetus	F	Control	LK	LK_RC72	T	0.3851	109.0376	NA	0.7506	0.1511	NA	0.7732	NA	0.1104	1.0744	38.4762	NA	NA	NA	NA	NA	0.1066	1.1549	8.0135	NA	NA	26.1223	0.2447	14.8751	NA	0.8603	0.251	NA	19.1284	0.2421	0.2043	1.2226	0.0434	2.9898	9.3657	0.1432	NA	5.7466	0.2603	NA	11.6965	35.9067	5.3484
	Foetus	M	Control	LK	LK_RC72	F	0.9597	116.0468	0.0685	2.5197	0.0136	0.3558	2.7084	0.0538	NA	5.0486	43.4417	0.1386	0.1011	0.454	NA	0.0184	0.1064	3.9806	10.827	0.6524	0.0225	30.0966	0.4074	14.7168	0.2934	0.6251	NA	0.5867	25.767	0.9546	2.1475	1.2381	0.0221	3.6205	5.3561	0.049	NA	8.408	2.5222	0.4151	7.6109	24.4391	3.9505
Dam_PValue							2.76E-01	4.60E-01	1.22E-01	4.56E-06	1.85E-01	NA	9.78E-01	2.22E-01	4.30E-01	8.12E-01	4.32E-01	NA	8.25E-01	7.25E-01	NA	1.28E-01	NA	1.77E-01	8.02E-01	1.52E-01	NA	7.85E-01	4.72E-02	8.67E-01	1.63E-01	8.52E-01	5.62E-01	2.45E-01	5.42E-01	7.68E-01	1.05E-01	9.96E-02	3.64E-01	3.02E-01	3.55E-01	2.56E-01	7.72E-01	6.72E-01	1.80E-02	3.80E-02	4.98E-02	2.92E-01	1.32E-01
MaleFetuses_PValue							3.63E-01	2.89E-01	7.10E-01	8.05E-05	5.65E-01	6.86E-01	2.99E-01	9.29E-02	NA	1.76E-01	6.47E-01	4.02E-01	5.70E-01	2.94E-01	NA	3.82E-02	9.16E-02	9.27E-01	5.98E-01	5.36E-01	3.44E-01	3.34E-01	3.38E-01	2.19E-01	7.86E-01	2.91E-01	4.08E-01	8.10E-01	5.04E-01	6.92E-01	6.41E-02	7.00E-03	1.63E-01	1.65E-02	9.93E-01	1.97E-01	5.06E-01	7.48E-01	8.57E-04	1.28E-03	4.21E-04	5.73E-02	5.30E-01
FemaleFetuses_PValue							0.817719362	0.468787272	0.08079927	0.000132009	NA	0.978410274	0.272918927	0.450814489	0.477451028	0.795327038	0.21611797	0.832541728	0.493661657	0.039175466	NA	0.486449457	0.354398498	0.126063531	0.823267581	0.049696985	0.982521777	0.728768101	0.556331991	0.490466614	0.928822901	0.13669786	0.143967862	0.131920379	0.787882445	0.599974066	0.129324912	0.189540481	0.645332049	0.114877416	0.071965781	0.156234332	NA	0.97342711	0.10159973	0.000143701	0.001052413	0.796924767	0.132915419
Dam_vip							0.9300143	0.6444082	1.2958193	2.4181116	1.3215227	NA	0.2460095	0.8100569	0.9146184	0.3094728	0.6311673	NA	0.4958359	0.2525697	NA	1.3413984	NA	1.0409601	0.5782546	1.1546493	NA	0.2402836	1.6644842	0.2449226	0.8895575	0.1313411	0.3950715	0.9090009	0.6821561	0.5110365	1.1660586	1.2814984	0.7485908	0.7770078	1.055099	0.6364685	0.4170695	0.7547044	1.4663489	1.228274	1.144772	0.7532682	1.3207465
MaleFetuses_vip							0.6004944	0.7139395	0.2183216	1.9251721	0.5899055	0.7977043	0.7700958	1.2570346	NA	1.0334985	0.4456499	0.5698813	0.4929838	0.740867	NA	1.3220573	1.0125327	0.5034111	0.6069044	1.0102334	0.7240515	0.8268426	0.6915763	0.8360924	0.3331282	0.8769861	0.7902165	0.4210887	0.7105362	0.3370957	1.0844942	1.5091189	0.7952346	1.6138081	0.4653194	0.917749	0.461914	0.4774755	1.6768851	1.7884382	1.9781549	1.2826215	0.4665444
FemaleFetuses_vip							0.4001585	0.5649329	1.1172685	2.1288896	NA	0.1759082	0.7568794	0.58371	0.4496298	0.3125471	0.8367626	0.1915088	0.719904	1.3045313	NA	0.5857531	0.7264839	0.9688995	0.5063094	1.1930089	0.5009291	0.3122124	0.4323227	0.5947368	0.2846821	1.1265929	1.0212586	0.9877632	0.3765357	0.4324857	1.0462693	1.0714655	0.4086017	1.3232435	1.15524	0.997583	NA	0.3512953	1.1455876	2.0169975	1.9706796	0.4692161	0.9857869
* Outlier samples were identified through a combination of frequency distribution analysis, lipid classes frequency investigation, PCA and hierarchical clustering analysis. Samples with lower than 66.7% of lipid signals detected or deemed as outliers in all the aforementioned analyses failed the QC for mass spectrometry and were excluded from the datasets and from further statistical tests
[truncated: 152 more columns]
