# Supplementary material for: Maternal diet-induced obesity during pregnancy alters lipid supply to mouse E18.5 fetuses and changes the cardiac tissue lipidome in a sex-dependent manner
Source: eLife. 2022 Jan 13;11:e69078. doi: 10.7554/eLife.69078 (PMC8794468; doi:10.7554/eLife.69078)
Supplement: Figure 3—source data 2. — Scaled raw data and statistical significance. [file elife-69078-fig3-data2.csv]

Figure 3-Source Data 2
Figure 3B
Fatty acids abundance obtained by direct infusion high-resolution mass spectrometry of the serum (negative mode). Scaled raw data and statistical significance.
	source	sex	group	cohort	litter	FailedQC*	FA(12:0)_[M-H]1-	FA(13:0)_[M-H]1-	FA(14:0)_[M-H]1-	FA(14:1)_[M-H]1-	FA(15:0)_[M-H]1-	FA(16:0)_[M-H]1-	FA(16:1)_[M-H]1-	FA(17:0)_[M-H]1-	FA(17:1)_[M-H]1-	FA(18:0)_[M-H]1-	FA(18:1)_[M-H]1-	FA(18:1)-OH_[M-H]1-	FA(18:2)_[M-H]1-	FA(18:2)-OH_[M-H]1-	FA(18:3)_[M-H]1-	FA(20:1)_[M-H]1-	FA(20:2)_[M-H]1-	FA(20:3)_[M-H]1-	FA(20:4)_[M-H]1-	FA(20:5)_[M-H]1-	FA(22:4)_[M-H]1-	FA(22:5)_[M-H]1-	FA(22:6)_[M-H]1-
m/z							199.1704	213.186	227.2017	225.186	241.2173	255.233	253.2173	269.2486	267.233	283.2643	281.2486	297.2435	279.233	295.2279	277.2173	309.2799	307.2643	305.2486	303.233	301.2173	331.2643	329.2486	327.233
AH_19c10_dam_ser_Box3.mzXML	Dam	Dam	Control	AH	AH_19c10	F	3.444	0.387	4.149	0.308	1.567	258.297	12.568	0.855	0.382	120.089	291.854	1.156	150.638	0.421	4.005	0.21	0.369	5.349	87.899	0.808	2.965	18.172	34.107
AH_19c10_FET_bld_L3_Box3.mzXML	Foetus	F	Control	AH	AH_19c10	F	4.74	0.658	5.49	0.069	2.341	233.946	18.813	1.083	0.962	89.354	432.817	3.085	86.016	1.67	3.526	0.563	2.199	12.557	61.777	1.253	2.468	8.935	25.68
AH_19c10_FET_bld_L5_Box3.mzXML	Foetus	M	Control	AH	AH_19c10	F	5.223	0.843	5.959	0.49	2.195	281.125	17.808	0.988	0.925	131.945	347.374	1.04	87.148	0.997	3.186	0.632	1.446	8.913	63.214	1.249	2.227	7.304	27.771
AH_19c11_dam_ser_Box3.mzXML	Dam	Dam	Control	AH	AH_19c11	F	2.052	0.393	3.768	0.687	1.189	246.433	13.8	0.86	0.518	121.801	291.175	0.935	164.775	0.559	3.778	0.517	0.645	4.685	85.724	0.852	2.736	15.89	36.227
AH_19c11_FET_bld_L4_Box3.mzXML	Foetus	F	Control	AH	AH_19c11	F	1.96	0.154	4.117	0.099	1.539	217.562	22.734	0.967	1.052	87.786	430.498	0.732	105.72	0.73	4.485	0.754	2.554	17.111	60.003	1.466	2.381	8.828	26.766
AH_19c11_FET_bld_R3_Box3.mzXML	Foetus	M	Control	AH	AH_19c11	F	2.879	0.644	5.139	0.385	1.84	248.495	19.469	0.991	1.145	115.937	417.38	1.296	83.6	1.599	3.623	0.889	2.3	13.65	45.993	1.425	2.358	7.368	21.595
AH_19c12_dam_ser_Box3.mzXML	Dam	Dam	Control	AH	AH_19c12	F	2.021	0.249	3.391	0.542	1.098	254.763	12.933	0.819	0.56	121.818	266.956	1.085	162.466	0.51	4.449	0.525	0.594	5.645	99.523	0.954	3.447	17.291	38.361
AH_19c12_FET_bld_L4_Box3.mzXML	Foetus	M	Control	AH	AH_19c12	F	2.629	0.542	5.456	0.453	2.918	253.373	21.573	1.322	1.251	98.055	398.21	1.319	87.067	1.25	3.628	0.969	1.907	11.315	67.828	1.18	2.657	7.303	27.793
AH_19c12_FET_bld_R1_Box3.mzXML	Foetus	F	Control	AH	AH_19c12	F	5.161	0.566	5.604	0.046	2.428	221.342	20.331	0.256	0.483	80.073	472.193	2.085	69.886	1.013	3.02	0.45	1.309	12.273	66.095	0.639	2.694	7.154	24.9
AH_19c8_dam_ser_Box3.mzXML	Dam	Dam	Control	AH	AH_19c8	T	7.408	0.457	5.31	0.105	2.09	254.949	10.619	0.62	0.164	112.159	295.617	0.328	136.703	0.134	3.552	0.141	0.139	6.322	95.703	0.266	3.047	23.903	40.263
AH_19c8_FET_bld_L5_Male_Box3.mzXML	Foetus	M	Control	AH	AH_19c8	F	2.804	0.421	4.8	0.228	1.853	239.891	18.278	1.021	1.051	107.989	411.649	1.215	79.695	1.126	3.299	0.897	2.432	14.064	62.411	1.259	2.968	10.978	29.669
AH_19c8_FET_bld_L6_Female_Box3.mzXML	Foetus	F	Control	AH	AH_19c8	F	2.331	0.452	5.819	0.323	2.97	244.782	20.392	1.268	1.042	94.894	423.913	1.203	72.662	1.204	3.189	0.804	2.208	12.256	67.958	1.099	3.704	9.942	25.585
AH_19c9_dam_ser_Box3.mzXML	Dam	Dam	Control	AH	AH_19c9	F	1.588	0.133	1.849	0.255	0.648	222.902	8.393	0.362	0	115.302	375.267	1.374	122.408	0.092	1.592	0.18	0.083	4.322	69.675	0	2.856	22.985	47.734
AH_19c9_FET_bld_L3_Box3.mzXML	Foetus	F	Control	AH	AH_19c9	F	5.192	1.017	5.756	0.355	2.77	275.657	15.782	1.271	0.943	133.869	344.312	1.351	89.629	1.725	2.899	0.56	1.604	9.164	62.744	1.231	2.17	7.371	32.63
AH_19c9_FET_bld_R5_Box3.mzXML	Foetus	M	Control	AH	AH_19c9	F	5.916	1.056	5.781	0.337	2.287	294.481	14.098	1.139	0.858	159.415	333.465	1.28	73.305	1.149	2.789	0.638	1.765	9.07	51.87	1.198	2.069	7.831	28.205
AH_19f17_dam_ser_Box3.mzXML	Dam	Dam	Obese	AH	AH_19f17	T	0.769	0	0	0	0	289.929	17.492	0	0	166.712	272.737	1.912	118.837	0	2.041	0	0	0.886	79.077	0	0	4.561	45.048
AH_19f17_FET_bld_L5_Box3.mzXML	Foetus	F	Obese	AH	AH_19f17	T	6.651	3.099	41.848	1.408	30.248	411.089	14.045	15.378	1.774	220.053	179.959	7.381	24.869	5.129	0.656	1.784	0.612	2.493	18.589	0.197	0.184	1.671	10.884
AH_19f17_FET_bld_R1_Box3.mzXML	Foetus	M	Obese	AH	AH_19f17	F	2.466	0.472	5.056	0.369	2.239	254.589	16.27	1.204	0.974	109.017	388.819	0.967	90.781	0.867	2.589	0.475	1.507	7.358	67.474	1.157	2.275	5.045	38.03
AH_19f19_dam_ser_Box3.mzXML	Dam	Dam	Obese	AH	AH_19f19	F	10.402	2.054	18.741	1.446	11.616	305.277	19.835	4.627	3.01	162.588	252.877	1.783	94.598	1.348	2.75	1.883	1.169	3.599	59.005	0.901	1.226	7.83	31.435
AH_19f19_FET_bld_L2_male_Box3.mzXML	Foetus	M	Obese	AH	AH_19f19	F	8.013	1.485	9.465	0.359	4.238	223.413	18.681	0.793	0.074	98.756	411.023	1.208	97.024	0.24	2.711	0.167	1.228	7.707	66.335	0.425	1.099	5.01	40.549
AH_19f19_FET_bld_R1_Box3.mzXML	Foetus	F	Obese	AH	AH_19f19	F	4.372	0.924	6.171	0.517	2.888	271.647	16.195	1.634	1.331	127.95	342.64	1.273	93.945	0.869	2.789	0.758	1.491	7.936	67.593	1.331	2.031	5.449	38.266
AH_19f2_dam_ser_Box3.mzXML	Dam	Dam	Obese	AH	AH_19f2	F	3.275	0.294	4.856	0.296	1.617	218.225	24.245	0.917	0.555	73.029	297.559	1.628	186.575	0.399	5.734	0.086	0.155	5.949	114.997	1.236	0.788	9.172	48.412
AH_19f2_FET_bld_L3_Female_Box3.mzXML	Foetus	F	Obese	AH	AH_19f2	F	5.109	0.877	6.023	0.269	2.69	235.93	15.017	1.308	0.911	109.519	453.689	1.21	72.718	1.088	2.547	0.453	1.196	6.946	47.008	1.18	1.67	4.053	28.589
AH_19f2_FET_bld_L4_male_Box3.mzXML	Foetus	M	Obese	AH	AH_19f2	F	6.125	1.203	7.277	0.554	2.914	280.53	19.912	1.604	1.178	125.449	349.817	1.231	90.326	1.058	3.68	0.539	1.583	8.877	56.156	1.922	1.606	4.11	32.349
AH_19f5_dam_ser_Box3.mzXML	Dam	Dam	Obese	AH	AH_19f5	F	7.474	1.144	17.865	2.375	6.128	269.985	32.444	3.015	2.011	131.909	341.811	1.455	102.616	0.884	3.271	1.141	0.876	4.184	40.027	0.719	1.127	7.896	19.641
AH_19f5_FET_bld_L2_Box3.mzXML	Foetus	M	Obese	AH	AH_19f5	F	2.45	0.507	7.053	0.495	2.589	248.864	32.013	1.763	2.064	112.12	374.709	1.224	119.785	1.595	5.067	0.852	2.669	12.851	42.643	1.4	2.311	5.405	19.571
AH_19f5_FET_bld_L5_Box3.mzXML	Foetus	F	Obese	AH	AH_19f5	F	5.115	0.811	6.931	0.466	2.706	289.602	21.594	1.698	1.643	146.832	361.305	1.547	87.32	1.534	3.858	0.745	2.184	10.481	31.937	1.306	1.614	3.922	14.849
LK_F47_dam_Box3.mzXML	Dam	Dam	Obese	LK	LK_F47	F	1.343	0.137	4.864	0.969	1.452	200.997	37.02	0.823	1.492	61.226	321.439	0.823	161.182	1.496	8.579	1.272	1.502	7.562	130.411	3.094	3.451	11.68	37.187
LK_F47_female_FET_Box3.mzXML	Foetus	F	Obese	LK	LK_F47	F	2.061	0.081	4.514	0.094	0.726	186.486	19.682	0.696	0.418	78.024	493.14	0.667	97.538	0.34	2.278	0.148	1.574	12.897	59.671	0.435	1.335	7.412	29.786
LK_F47_male_FET_Box3.mzXML	Foetus	M	Obese	LK	LK_F47	F	3.567	0.734	6.4	0.639	2.451	267.408	20.079	1.404	1.41	126.769	366.757	1.065	88	1.016	3.335	0.836	2.095	10.613	56.094	1.322	2.277	6.672	29.058
LK_F49_DAM_Box3.mzXML	Dam	Dam	Obese	LK	LK_F49	F	6.743	1.11	4.499	0.248	2.453	221.172	6.051	1.188	0.239	124.043	322.334	0.571	132.294	0.155	2.547	0.186	0.264	6.892	108.881	0.438	1.292	12.103	44.296
LK_F49_female_FET_Box3.mzXML	Foetus	F	Obese	LK	LK_F49	F	4.081	0.786	6.152	0.302	2.601	265.995	17.236	1.409	1.11	122.423	351.408	1.031	95.575	0.744	3.268	0.592	1.742	9.042	66.758	1.261	2.382	5.781	38.32
LK_F49_male_FET_Box3.mzXML	Foetus	M	Obese	LK	LK_F49	F	4.744	0.827	6.481	0.582	2.704	284.104	14.037	1.268	1.093	142.492	368.978	1.011	71.504	0.822	2.691	0.682	1.313	6.417	51.31	1.035	2.129	4.601	29.175
LK_F61_DAM_Box3.mzXML	Dam	Dam	Obese	LK	LK_F61	F	7.157	0.41	7.572	0.127	2.586	239.417	13.523	0.497	0.182	137.17	279.113	1.306	132.279	0.394	2.715	0	0.14	4.828	104.18	0.136	1.327	12.705	52.235
LK_F61_female_FET_Box3.mzXML	Foetus	F	Obese	LK	LK_F61	F	2.256	0	3.424	0	0.595	246.067	14.323	0	1.246	107.382	428.176	0	87.16	0	0.495	0	0	6.531	59.087	0.402	0	2.127	40.73
LK_F61_male_FET_Box3.mzXML	Foetus	M	Obese	LK	LK_F61	F	5.418	0.84	7.149	0.184	3.231	254.999	19.241	1.522	1.038	95.21	377.654	2.997	99.493	1.262	3.838	0.366	1.954	10.23	67.852	1.231	2.239	6.29	35.76
LK_F66_female_FET_Box3.mzXML	Foetus	F	Obese	LK	LK_F66	F	1.822	0.19	5.025	0.188	2.308	236.05	17.914	1.25	1.278	86.379	391.428	2.85	103.894	1.394	2.651	0.412	1.463	9.784	86.943	0.901	2.959	4.974	37.945
LK_F66_male_FET_Box3.mzXML	Foetus	M	Obese	LK	LK_F66	F	4.557	0.809	6.519	0.47	2.543	273.357	15.427	1.345	1.239	120.422	372.742	1.407	79.244	1.212	2.731	0.555	1.316	7.813	66.011	1.249	2.199	3.65	33.185
LK_RC36_e19_Box3.mzXML	Dam	Dam	Control	LK	LK_RC36	T	4.603	1.79	15.682	1.765	17.444	173.073	19.892	7.695	6.54	125.986	541.393	2.694	68.143	5.48	1.099	3.417	1.551	0.124	1.251	0	0	0	0.378
LK_RC36_female_FET_Box3.mzXML	Foetus	F	Control	LK	LK_RC36	F	4.606	0.704	5.793	0.248	2.52	247.216	22.007	1.11	1.047	99.798	408.085	0.982	79.172	0.763	3.577	0.831	2.198	15.192	63.438	1.407	2.554	8.987	27.763
LK_RC36_male_FET_Box3.mzXML	Foetus	M	Control	LK	LK_RC36	F	3.856	0.567	5.215	0.257	2.027	250.156	20.365	0.882	1.034	101.295	411.236	1.022	76.337	0.798	3.811	0.708	2.049	14.583	62.46	1.235	2.538	9.045	28.522
LK_RC37_e19_Box3.mzXML	Dam	Dam	Control	LK	LK_RC37	F	6.078	1.078	10.814	1.394	6.024	318.825	20.701	2.422	0.867	161.763	253.263	1.293	101.029	0.744	3.318	0.691	0.588	3.033	65.816	0.697	1.698	11.88	25.985
LK_RC37_female_FET_Box3.mzXML	Foetus	F	Control	LK	LK_RC37	T	1.942	0	3.655	0	1.036	203.973	19.56	0.471	0.26	82.432	458.712	2.294	91.303	0.812	2.817	0.242	1.581	14.624	70.951	0.692	2.5	11.319	28.825
LK_RC37_male_FET_Box3.mzXML	Foetus	M	Control	LK	LK_RC37	F	2.744	0.373	5.946	0.396	3.399	214.512	17.796	1.751	1.266	99.021	468.151	1.645	69.545	0.99	2.905	0.996	2.093	12.707	57.092	1.007	2.138	9.275	24.253
LK_RC38_e19_Box3.mzXML	Dam	Dam	Control	LK	LK_RC38	F	4.82	0.723	10.101	1.675	1.87	275.727	18.134	1.25	0.606	147.518	242.405	1.098	146.537	0.618	5.804	0.911	0.771	3.421	82.83	1.307	0.931	5.371	45.572
LK_RC38_female_FET_Box3.mzXML	Foetus	F	Control	LK	LK_RC38	F	2.094	0.148	4.583	0.041	1.795	211.215	16.26	0.569	0.382	83.878	410.7	1.742	135.338	0.854	3.259	0.18	1.928	13.38	67.448	1.078	2.236	4.61	36.282
LK_RC38_male_FET_Box3.mzXML	Foetus	M	Control	LK	LK_RC38	F	4.474	0.828	5.88	0.514	2.433	274.532	14.562	1.294	0.819	131.529	320.48	1.02	120.141	1.074	3.419	0.722	1.703	10.26	59.804	1.929	2.017	4.094	36.471
LK_RC39_e19_Box3.mzXML	Dam	Dam	Control	LK	LK_RC39	F	2.904	0.494	6.009	0.82	1.869	243.764	10.453	1.22	0.843	122.373	311.543	1.542	164.79	0.895	4.45	0.873	0.925	5.527	75.559	1.455	1.972	10.856	28.865
LK_RC39_female_FET_Box3.mzXML	Foetus	F	Control	LK	LK_RC39	F	5.268	0.959	6.437	0.311	2.79	265.241	15.596	1.416	1.072	118.536	370.965	1.142	103.914	1.06	3.533	0.776	2.138	12.159	48.67	1.652	2.177	6.07	28.119
LK_RC39_male_FET_Box3.mzXML	Foetus	M	Control	LK	LK_RC39	F	2.627	0.312	4.758	0.224	1.827	227.952	15.89	0.829	0.7	92.536	435.018	1.161	108.599	1.106	4.108	0.477	2.496	13.685	47.968	1.396	1.929	6.575	27.825
LK_RC72_DAM_Box3.mzXML	Dam	Dam	Control	LK	LK_RC72	F	4.029	0.859	7.336	1.135	3.901	266.952	19.271	1.666	1.052	143.016	268.396	0.878	103.747	0.442	3.674	0.73	0.676	5.416	113.161	0.773	2.229	15.771	34.89
LK_RC72_female_FET_Box3.mzXML	Foetus	F	Control	LK	LK_RC72	T	5.882	0.43	3.721	0.114	1.057	108.692	5.545	0	0	52.076	752.402	1.429	28.608	0.585	0.147	0.144	0.063	4.329	25.984	0	0.249	1.769	6.774
LK_RC72_male_FET_Blank2.mzXML	Foetus	M	Control	LK	LK_RC72	F	5.541	0.991	6.357	0.438	2.413	278.036	16.235	1.128	0.871	136.609	397.959	1.204	54.879	0.943	2.761	0.642	1.432	10.309	50.506	1.159	2.117	6.82	20.649
Dam_PValue							0.145490051	0.279198062	0.419248638	0.239280548	0.900375318	0.378528147	0.442470287	0.095491692	0.333458149	0.082450472	0.592556543	0.044302795	0.178811354	0.389338559	0.624605844	0.925987479	0.688952706	0.336342897	0.879029102	0.77417922	0.128590213	0.052149763	0.589304571
MaleFetuses_PValue							0.316854438	0.318155359	0.003073267	0.114496912	0.972233076	0.008124878	0.730351498	0.212425542	0.573791199	0.785101812	0.469345425	0.228459446	0.002229941	0.160770499	0.407091326	0.794130954	0.1220023	0.005380229	0.740330869	0.289987097	0.061590868	0.000956607	0.103761819
FemaleFetuses_PValue							0.604192123	0.871490277	0.018086196	0.789395901	0.925348489	0.012261796	0.332531532	0.022869743	0.91982041	0.0618063	0.77576363	0.593205206	0.058250525	0.315345182	0.83187655	0.598717851	0.538336273	0.053079071	0.70676989	0.173641547	0.210419037	0.033722401	0.435795957
* Outlier samples were identified through a combination of frequency distribution analysis, lipid classes frequency investigation, PCA and hierarchical clustering analysis. Samples with lower than 66.7% of lipid signals detected or deemed as outliers in all the aforementioned analyses failed the QC for mass spectrometry and were excluded from the datasets and from further statistical tests
