# Supplementary material for: Maternal diet-induced obesity during pregnancy alters lipid supply to mouse E18.5 fetuses and changes the cardiac tissue lipidome in a sex-dependent manner
Source: eLife. 2022 Jan 13;11:e69078. doi: 10.7554/eLife.69078 (PMC8794468; doi:10.7554/eLife.69078)
Supplement: Figure 4—source data 1. [file elife-69078-fig4-data1.csv]

Figure 4-Source Data 1
Figure 4A-B
Relative lipid classes abundance in fetal heart
	PE	PC	PG	PS	PA	PI	TG	SM	CE	Chol	Cer	TG/PL
F_Control	37.5455835	558.5719175	15.25559213	162.8785569	24.75827711	1.490859989	115.7586177	55.36773157	1.008429664	0.028107664	0.281223241	0.424742531
F_Control.1	42.13258419	585.0668683	8.30645913	77.50749533	12.44591227	0.603779607	125.246155	52.88636972	0.964260392	0.006165462	0.287255682	0.690302256
F_Control.2	44.35342964	542.7983265	10.12562796	205.6930212	16.72325082	0.82711741	135.2158258	51.3338491	1.126069863	0.005413792	0.271986664	0.432921933
F_Control.3	40.60120534	570.0156182	15.10057467	152.0189826	23.55563663	1.612674266	109.1964074	54.50208028	1.035852412	0.025480024	0.22229815	0.41388062
F_Control.4	58.86444958	557.1808431	14.5726256	143.5128531	58.39678617	0.684557797	125.0354257	48.28236654	0.893550241	0.010312376	0.588154187	0.47020497
F_Control.5	48.72265002	521.5592681	15.71677012	244.5995028	30.18162956	0.858795227	163.0739492	48.08833014	1.024425114	0.202745399	0.620852693	0.455531577
F_Control.6	38.50287998	601.5652045	12.09141576	120.8088687	18.54579052	1.277683897	110.9320965	56.81124153	1.222291136	0.02569658	0.270920761	0.483380915
F_Obese	46.87253453	564.3232151	11.55374412	142.5377538	19.26358427	1.443989361	118.1133482	65.17339969	0.777300077	0.017039055	0.266250874	0.441410871
F_Obese.1	43.08040248	534.6514305	8.351354989	148.4802065	17.12329962	0.595658092	144.5822632	61.51054957	0.723994765	0.011328663	0.342873958	0.551802428
F_Obese.2	41.91278477	594.6382487	8.618667261	90.07411288	14.49996946	0.664582311	130.9375528	52.55588955	0.764965776	0.02375436	0.37586709	0.675541609
F_Obese.3	45.69227859	526.0373737	13.43817822	198.3094082	23.20612896	0.8198698	128.8827312	59.15624924	0.793198433	0.068323417	0.390781287	0.406037306
F_Obese.4	48.60693799	498.9990833	13.48664801	258.2791006	25.91167534	1.174474547	154.700188	57.66507613	0.54930384	0.042445057	0.35279316	0.407951466
F_Obese.5	41.62842726	567.5884569	10.12511215	119.0198044	18.37049483	0.735366172	129.9494918	57.39801805	0.744845728	0.031515967	0.297163938	0.567696253
M_Control	45.64011957	526.9221785	15.95174195	234.5858829	27.70956883	2.443263718	107.9647753	64.23326526	1.290581967	0.081958054	0.592936351	0.297543072
M_Control.1	39.63348466	604.809872	6.121446908	67.96306914	8.379474624	0.443830089	123.6117057	55.0382218	1.036894894	0.003147991	0.436202508	0.73056541
M_Control.2	49.81199356	500.4999713	14.26251901	273.5807479	25.80046933	1.059760104	125.7900927	47.85796277	1.198649049	0.022081168	0.36651389	0.325398044
M_Control.3	38.57620135	554.8303146	11.10474436	163.5524561	18.40916597	0.820446007	119.9476936	62.30668539	1.097371305	0.030353257	0.404256257	0.434026133
M_Control.4	41.75897729	565.643738	9.236347435	129.5437855	16.62623428	0.812555026	127.8895142	57.14524879	1.17082093	0.053453905	0.270148716	0.536231317
M_Control.5	43.60418015	528.1311485	15.9259719	216.7648811	33.67240187	1.343787741	130.0376012	46.89489933	0.732049791	0.106331122	0.37312642	0.400690569
M_Obese	44.48755323	492.2205099	19.68378681	342.7066239	29.3887146	2.303295721	134.0364338	51.19825809	0.40358611	0.09456001	0.236803496	0.291143347
M_Obese.1	39.2219461	560.1552063	9.17529545	131.9064139	16.1613094	0.631380778	124.6205848	87.39814889	0.750131175	0.029459945	0.457749311	0.464424796
M_Obese.2	41.12902996	574.2499784	10.09868961	135.066143	16.88889139	0.943480633	118.2914968	60.45492562	0.748051184	0.035176899	0.40403629	0.477574441
M_Obese.3	42.61056957	555.2497214	10.88501753	133.7735092	19.30023461	0.789550006	127.4439426	59.43664689	0.92816604	0.014202965	0.448679842	0.514934814
M_Obese.4	45.85329903	561.0609021	15.41272357	161.8121323	38.49137634	1.285351983	114.1035457	52.28077918	0.893916769	0.053459246	0.594765501	0.41245582
M_Obese.5	43.06295963	583.7565484	8.608103578	144.4813349	17.03558983	2.492191182	131.0199946	51.82342081	0.906471068	0.184230177	0.868919386	0.523100713
M_Obese.6	43.88371888	593.739902	9.546351011	111.6027163	14.19454795	0.89821414	122.4006753	62.12379021	0.894868539	0.011319958	1.423681308	0.536716089
