# Supplementary material for: Maternal diet-induced obesity during pregnancy alters lipid supply to mouse E18.5 fetuses and changes the cardiac tissue lipidome in a sex-dependent manner
Source: eLife. 2022 Jan 13;11:e69078. doi: 10.7554/eLife.69078 (PMC8794468; doi:10.7554/eLife.69078)
Supplement: Figure 4—source data 2. — Scaled raw data and statistical significance. [file elife-69078-fig4-data2.csv]

Figure 4-Source Data 2
Figure 4E-H
Direct infusion high-resolution mass spectrometry of the heart (positive mode only). Scaled raw data and statistical significance.
	group	sex	FailedQC*	Cer 18:0	DG 18:0_[M+H-H2O]+	ST 27:2;O_[M+H-H2O]+	Cer 22:0	DG 20:0_[M+H-H2O]+	MG 20:4_[M+NH4]+	MG 20:3_[M+NH4]+	DG 22:0_[M+H-H2O]+	DG 24:1_[M+H-H2O]+	DG 24:0_[M+H-H2O]+	LPE 16:0_[M+H]+	Cer 28:0	DG 26:3_[M+H-H2O]+	DG 26:2_[M+H-H2O]+	DG 26:1_[M+H-H2O]+	DG 26:0_[M+H-H2O]+	LPG O-16:0_[M+H]+	LPE 18:4_[M+H]+	LPE 19:0_[M+H-H2O]+	LPC 16:0_[M+H-H2O]+	Cer 30:0	DG 28:3_[M+H-H2O]+	DG 28:2_[M+H-H2O]+	DG 28:1_[M+H-H2O]+	DG 28:0_[M+H-H2O]+	LPS 16:1_[M+H]+	PC O-16:0_[M+H]+	LPC 16:0_[M+H]+	LPG 17:0_[M+H]+	DG 29:0_[M+H-H2O]+	Cer 32:0;O2_[M+H]+	DG 30:2_[M+H-H2O]+	LPC 18:2_[M+H]+	Cer 34:1;O2_[M+H-H2O]+	DG 30:1_[M+H-H2O]+	LPC 18:1_[M+H]+	DG 30:0_[M+H-H2O]+	LPC 18:0_[M+H]+	LPG 18:2_[M+Na]+	LPC 19:3_[M+H]+	DG 31:1_[M+H-H2O]+	DG 31:0_[M+H-H2O]+	Cer 34:0;O2_[M+H]+	DG 32:4_[M+H-H2O]+	LPC 20:4_[M+H]+	LPG 19:0_[M+NH4]+
m/z	NA	NA	T	316.2847	355.2848	367.3359	372.3473	383.3161	396.3108	398.327	411.3474	437.363	439.3782	454.2928	456.4412	461.363	463.3787	465.3943	467.4095	471.3081	474.2615	478.3292	478.3297	484.4725	489.3943	491.4095	493.4251	495.4408	496.267	496.3398	496.3404	499.303	509.4564	512.5038	519.4408	520.3398	520.5088	521.4569	522.3559	523.4721	524.3716	531.2693	532.3398	535.4721	537.4877	540.5351	543.4408	544.3398	544.3609
CON6 L4	Control	M	T	0.0767	7.9943	0.0207	0.1941	24.0807	0.0051	0.2085	16.9436	3.2892	15.3404	0.0178	0.0575	0.0284	0.2732	2.4387	12.6006	NA	2.0308	0.2508	0.2508	0.0462	0.0548	0.6124	2.9974	10.1131	1.8662	3.5096	3.5096	1.8265	0.779	0.5074	0.4135	0.0459	0.0823	3.9315	0.8782	12.451	3.0428	1.5508	0.0313	0.1918	1.8356	0.255	0.0057	0.0602	0.0127
CON9 L1	Control	M	F	0.0721	0.0701	NA	0.0276	0.0308	NA	0.2481	NA	NA	0.0112	0.0403	0.1184	NA	0.149	NA	0.0096	0.0113	5.3865	0.3764	0.3764	0.0787	0.0093	0.0092	0.0227	0.0185	2.4939	6.042	6.042	2.5303	0.0133	0.2857	0.0073	0.14	0.1377	0.0245	1.8254	0.3586	5.1957	1.901	0.044	0.0083	0.0227	0.1034	NA	0.3966	0.0036
CON17	Control	M	F	NA	0.0998	0.0043	NA	0.2482	0.0101	0.3932	0.1655	0.0046	0.1973	0.0964	0.0049	NA	0.1976	0.011	0.1795	NA	3.5581	0.387	0.387	NA	NA	0.0043	0.011	0.2455	0.8569	3.8987	3.8987	0.8955	0.0053	0.0613	0.0038	0.0491	0.3992	0.1239	0.8699	0.9178	3.5267	0.5581	NA	0.0043	0.0242	0.0124	NA	0.1143	NA
18C18 a	Control	M	F	NA	0.0624	0.0232	0.0113	0.0223	0.0136	1.3236	0.0172	NA	NA	0.0519	0.0242	0.0122	0.0297	1.1095	NA	0.0304	3.7156	0.3723	0.3723	0.0124	0.1966	0.3125	0.0124	0.0085	2.427	6.5287	6.5287	2.2541	0.0265	0.1677	NA	0.2769	0.1327	0.0282	1.8372	0.2926	4.7739	1.5424	NA	NA	0.1958	0.062	0.0297	0.1691	NA
19C1 L2	Control	M	F	0.0473	0.6935	0.0318	6.6793	1.0424	0.0226	1.2479	0.7332	0.0152	1.3168	0.037	0.0485	NA	0.2479	0.0278	1.0252	0.0086	5.4631	0.6473	0.6473	0.0323	NA	0.0095	0.0128	0.7456	2.0063	8.397	8.397	2.146	0.0447	0.2885	NA	0.4543	0.2417	0.072	2.0984	1.4063	6.3056	1.1034	0.0093	0.0098	0.3713	0.1134	1.9183	0.7733	0.0127
RC37 a	Control	M	T	0.0212	26.6358	0.0083	0.0027	75.4529	0.1394	0.8696	54.8135	10.5737	49.1215	0.0095	0.0244	0.2318	1.0895	8.3484	40.735	0.0089	0.6513	0.1205	0.1205	0.012	0.4201	1.7426	9.8607	31.6142	0.3655	1.1765	1.1765	0.2358	2.5483	0.1426	1.4293	0.0358	0.0222	11.7543	0.3	38.195	0.7791	0.2951	0.0033	0.8914	5.4482	0.0698	0.1236	0.0368	0.0037
RC36 a	Control	M	F	0.0094	0.0195	NA	0.0061	0.006	0.0326	1.4432	NA	NA	0.0127	0.1119	0.0307	0.0075	0.0136	0.3678	0.012	0.0191	1.7145	0.5272	0.5272	0.0133	0.0516	0.1183	0.0046	0.0192	1.2251	6.643	6.643	1.4217	NA	0.1255	NA	0.2466	0.2389	0.0376	1.731	0.5735	4.8075	0.92	0.0101	NA	0.0063	0.0821	NA	0.3179	NA
19C4 R3	Control	M	F	0.0627	1.0127	0.1349	0.2426	2.4025	0.0803	1.5931	1.5491	0.0461	1.5274	0.0396	0.0273	0.0108	0.1037	0.0924	1.1213	0.0133	3.4122	0.3293	0.3293	0.0584	0.0118	0.0155	0.0724	0.9662	2.2672	8.2165	8.2165	2.8599	0.065	0.347	0.0113	0.3713	0.2496	0.1795	1.8069	2.0803	4.6147	1.5151	0.0227	NA	0.3126	0.1633	NA	0.6973	0.0506
19C1 R1	Control	F	T	NA	NA	NA	NA	NA	NA	NA	34.232	NA	NA	NA	NA	NA	75.9193	NA	NA	NA	NA	NA	NA	NA	NA	NA	NA	NA	NA	NA	NA	NA	NA	39.499	24.8054	43.5472	NA	NA	NA	NA	NA	NA	NA	NA	NA	NA	NA	NA	NA
CON7	Control	F	F	0.0189	0.0433	0.0329	0.3376	0.136	0.0131	1.408	0.072	0.015	0.1355	0.0699	NA	0.0071	0.0268	NA	0.079	0.0385	3.0969	0.3666	0.3666	0.0205	0.0068	0.006	0.008	0.1727	1.7629	6.8274	6.8274	2.8772	NA	0.0548	0.0068	0.2456	0.2212	0.0396	1.4289	0.7969	5.3241	1.5419	0.0136	NA	0.0085	0.0317	0.0067	0.2305	0.0251
CON8	Control	F	F	0.0041	0.0429	0.0098	0.0718	0.0419	0.0279	1.0879	0.0067	NA	0.0741	0.1305	0.0042	0.0034	0.1167	NA	0.0834	0.0237	8.7652	0.4498	0.4498	0.0108	NA	NA	0.0051	0.1759	0.877	5.8972	5.8972	1.7168	0.014	0.0433	NA	0.2859	0.3885	0.1628	1.2717	0.8996	4.1094	0.7782	0.0143	NA	0.0528	0.0125	NA	0.1975	NA
CON12 a	Control	F	F	NA	0.6393	0.0063	NA	1.5569	NA	0.4685	1.0268	0.1149	0.9726	0.0585	NA	0.0299	0.0573	1.3968	0.7762	0.0713	2.0354	0.4674	0.4674	0.0092	0.2821	0.5646	0.0815	0.5574	1.6976	6.4831	6.4831	1.5309	0.0074	0.0071	0.0153	0.2301	0.1609	0.2413	1.614	1.1996	4.6147	1.2009	0.0134	NA	0.0584	0.0096	0.013	0.2538	NA
CON13	Control	F	F	NA	0.0375	0.0367	0.3118	0.0499	0.0438	0.7293	0.0086	0.0037	0.0145	0.058	0.0077	0.0154	0.0305	NA	0.0063	0.0408	2.3164	0.3838	0.3838	0.0189	NA	NA	NA	0.0224	1.595	5.5205	5.5205	2.8841	0.0217	0.0499	NA	0.2428	0.1971	0.014	1.3076	0.5556	3.9327	1.5554	0.0232	NA	0.0266	0.0169	0.0191	0.3132	0.026
CON15 a	Control	F	F	NA	0.0608	0.0111	0.1383	0.0605	0.0179	1.3134	0.0427	0.0144	0.0207	0.0437	0.0289	NA	0.0517	NA	0.0596	0.046	4.2367	0.1211	0.1211	0.0256	NA	0.0165	NA	0.1092	1.159	4.478	4.478	3.0632	0.0395	0.2245	NA	0.0471	0.368	0.0777	1.1442	1.1187	3.484	1.1641	0.0106	0.0125	0.1978	0.1415	NA	0.0585	0.3619
CON16	Control	F	F	0.2707	0.2934	0.1719	0.2991	0.7923	0.0115	0.7794	0.3954	NA	0.3527	0.0623	0.0836	0.0089	0.0255	1.7933	0.3084	0.1088	1.7475	0.4511	0.4511	0.2278	0.5336	0.6624	NA	0.2703	1.8453	7.7229	7.7229	1.8869	0.0207	1.4779	NA	0.316	0.1644	0.0931	1.9972	0.9575	4.7589	1.5407	0.0111	0.01	0.0659	1.2207	NA	0.3118	0.0202
RC36 b	Control	F	F	0.0124	0.0157	0.0269	0.2141	0.0688	0.0042	0.6511	0.053	NA	0.0407	0.0375	0.019	NA	0.0121	NA	0.0272	0.0374	2.6031	0.4363	0.4363	0.0053	NA	NA	NA	0.0367	1.3719	5.2106	5.2106	2.1034	0.0175	0.0486	0.0045	0.2311	0.2331	0.0491	1.5485	0.5327	3.8438	1.2111	0.008	NA	0.0043	0.0139	0.0123	0.416	0.0067
F7 L4	Obese	M	F	0.0076	0.4102	0.1084	0.3477	0.1133	0.0156	0.5774	0.0379	0.0108	0.1523	0.0617	NA	0.012	0.0273	1.0187	0.0594	0.0875	1.9715	0.263	0.263	NA	0.126	0.3348	NA	0.268	2.8899	5.6034	5.6034	3.4592	0.0889	0.0148	NA	0.1942	0.0867	0.0522	1.5525	1.4886	4.3123	2.2133	0.0159	0.0121	0.4812	0.0102	0.0111	0.3037	0.0338
F66 R1	Obese	M	F	0.0456	0.0532	0.0368	0.0206	0.0156	0.0725	1.6814	NA	NA	NA	0.0457	0.1154	NA	0.2029	NA	0.0087	NA	4.4233	0.4397	0.4397	0.0468	NA	NA	NA	0.0416	1.4089	7.1143	7.1143	1.9703	NA	0.3749	NA	0.6065	0.3232	0.0964	2.0568	0.5982	5.0418	0.8951	0.0272	0.0066	0.0371	0.1388	NA	1.1525	0.0012
18F49 a	Obese	M	F	NA	0.0429	NA	0.0101	0.0587	0.0085	0.3912	0.0565	NA	0.0546	0.0385	0.0104	0.0088	0.054	0.0105	0.0331	0.0157	3.9369	0.2586	0.2586	NA	NA	0.0099	NA	0.1429	1.3547	5.4886	5.4886	1.947	0.0088	0.0096	NA	0.2112	0.2574	0.1317	1.2971	1.0229	4.0705	1.1584	NA	NA	0.0448	0.0165	NA	0.4542	0.0068
F47	Obese	M	F	0.0161	0.0744	0.0185	0.087	0.0365	0.0114	0.9946	NA	NA	0.0132	0.0754	0.0825	0.0059	0.0362	0.178	0.0168	NA	1.688	0.497	0.497	0.1242	0.2952	0.1243	NA	0.0507	1.3743	4.7985	4.7985	1.6741	NA	0.5899	0.0116	0.1331	0.3344	0.1122	1.3197	0.834	4.3448	1.0768	0.024	0.0055	0.0731	0.409	0.0228	0.2476	0.0196
19F5 R1	Obese	M	F	0.0239	0.0233	0.0525	0.3053	0.0249	0.0277	1.0257	0.0101	NA	0.016	0.0539	0.0401	0.0137	NA	0.0182	0.0239	0.0214	1.7791	0.4819	0.4819	0.0666	0.0192	0.0272	NA	0.1215	1.6257	6.5523	6.5523	2.9936	0.0117	0.4889	NA	0.3083	0.4481	0.2478	2.2086	0.9155	4.4139	1.5627	0.0205	NA	0.0989	0.3276	NA	0.4035	0.2764
19F2 L1	Obese	M	T	0.0071	0.2264	0.0084	NA	0.1563	0.0001	0.6406	NA	NA	0.0319	0.0103	NA	0.0948	0.3572	5.6473	0.0112	0.5456	1.2078	0.0987	0.0987	NA	1.4049	2.3538	NA	0.0324	1.5367	4.3187	4.3187	0.5602	0.0262	0.022	0.0346	0.0437	0.1543	0.1588	0.9896	0.5369	2.8641	0.5563	NA	0.0748	6.239	0.0192	NA	0.1442	NA
19F6 R2	Obese	M	F	0.5856	0.3543	0.2567	0.5757	0.9004	NA	0.5144	0.7043	0.0762	0.6383	0.0264	0.2744	0.0143	0.0126	0.0925	0.5426	0.0087	0.8719	0.122	0.122	0.5541	1.2227	1.1851	0.0909	0.6908	1.3319	4.5201	4.5201	1.4397	0.4893	2.281	0.0096	0.2472	0.3052	0.3711	1.2606	2.3135	2.8498	0.8583	NA	0.0176	1.0214	1.8695	0.0074	0.3449	0.0078
19F4 R2	Obese	M	F	0.5783	0.0104	0.0118	0.7225	0.0195	0.0065	0.4377	0.0154	NA	0.0239	0.0613	0.4622	0.0068	0.0136	0.0059	0.018	0.0057	2.4514	0.2203	0.2203	0.8787	0.3243	0.3245	0.0051	0.0156	1.1126	4.6555	4.6555	1.5437	NA	3.1896	NA	0.2899	0.2723	0.0461	0.8512	0.4958	3.9893	0.9521	0.0112	NA	0.0364	2.7718	NA	0.2991	0.0105
F15 a	Obese	F	T	0.1057	0.0359	NA	0.1227	NA	NA	0.8044	NA	NA	NA	0.0213	0.1163	NA	NA	0.0334	NA	NA	3.0139	0.409	0.409	0.1887	0.1017	NA	NA	0.0061	2.9685	7.4853	7.4853	3.8372	NA	1.3562	0.0414	0.2204	0.0728	NA	1.6325	0.2069	5.2337	2.0903	0.0199	0.0164	NA	0.9298	NA	0.2446	0.0558
F10 a	Obese	F	F	0.0328	0.0655	0.0154	0.037	0.068	0.0086	0.6919	0.0677	NA	0.0302	0.0543	0.0447	NA	0.1672	0.0128	0.0537	0.0072	2.532	0.3632	0.3632	0.0457	0.0073	NA	NA	0.0787	1.6278	4.7759	4.7759	2.167	0.0108	0.2889	0.0072	0.1212	0.1575	0.0506	0.9992	0.6939	3.6388	1.2181	0.0065	NA	0.0462	0.0942	NA	0.1942	0.0277
F7	Obese	F	F	0.141	0.096	0.0151	0.0623	0.1016	0.008	0.1753	0.0953	NA	0.0651	0.0749	0.0667	0.0083	0.083	0.2518	0.093	0.0199	2.8312	0.364	0.364	0.1197	0.0624	0.0821	0.0228	0.5753	1.4907	4.9694	4.9694	1.4915	0.3549	0.6741	0.0254	0.0081	0.2679	0.73	1.0215	1.9265	4.6931	1.011	0.0142	0.4211	0.7466	0.368	0.022	0.065	0.009
F20 a	Obese	F	F	0.159	0.0632	0.0364	0.1613	0.004	0.0302	1.1453	NA	0.0037	NA	0.078	0.0821	0.0037	0.0661	NA	0.0101	0.0377	3.8788	0.3612	0.3612	0.0808	0.0055	0.0044	NA	0.1326	0.911	5.1635	5.1635	1.4594	0.0099	0.4568	0.0046	0.5125	0.4027	0.2084	1.5904	1.0221	3.1779	0.871	0.0072	0.003	0.1017	0.3387	0.0051	0.551	0.0503
F9 a	Obese	F	T	NA	0.1949	0.0145	NA	0.0619	0.0161	1.239	0.0142	0.037	NA	0.018	NA	0.0239	0.2985	5.1147	0.1246	0.5113	0.7022	0.0774	0.0774	NA	1.5517	2.9679	NA	0.033	1.7036	5.4519	5.4519	0.4225	NA	NA	0.0301	0.2651	0.0847	0.1037	1.224	0.6476	3.7084	0.5732	0.016	0.0204	12.8523	NA	0.0133	0.1522	NA
F14 a	Obese	F	F	0.0723	0.2156	0.0947	0.0957	0.3137	0.0197	1.7738	0.152	NA	0.2517	0.0752	0.0333	0.0205	0.2219	0.0296	0.1498	0.0141	4.7708	0.1928	0.1928	0.1019	0.1259	0.1095	0.0218	0.3095	1.8327	4.7507	4.7507	1.8327	0.0254	0.9138	NA	0.1241	0.2368	0.1543	1.2407	1.2662	3.61	1.2095	0.0173	0.0222	0.15	0.6659	0.0506	0.1643	0.0218
F17	Obese	F	F	0.1174	0.1507	NA	0.065	0.054	0.0102	0.0378	0.0292	NA	0.0582	0.0485	0.1022	0.0189	0.0521	1.2672	0.0118	0.0958	2.9204	0.2579	0.2579	0.057	0.2744	0.4775	0.0088	0.0205	2.1645	4.1505	4.1505	2.2241	0.0143	0.3977	0.0078	0.0361	0.1348	0.0462	0.6359	0.6315	3.247	1.4337	0.0197	0.0096	0.0655	0.2207	NA	0.067	0.016
F66	Obese	F	F	0.0151	0.1075	0.0383	0.0087	0.1184	0.0311	0.8014	0.0346	NA	0.0539	0.0603	0.0315	0.0076	0.1137	NA	0.0408	0.0083	3.086	0.4704	0.4704	0.073	NA	0.01	0.0296	0.2674	1.2052	6.0317	6.0317	2.054	0.2507	0.1321	NA	0.3327	0.2789	0.3692	1.6374	1.4954	4.2133	0.943	0.0086	0.1576	0.5903	0.0663	NA	0.6175	0.0002
MaleFetuses_PValue	NA	NA	NA	0.295921076	0.260550214	0.85433328	NA	0.262065513	0.658634062	0.201714406	NA	NA	0.186544718	0.211871456	0.197931394	NA	0.11342795	0.651537834	0.102826711	NA	0.063715941	0.031994377	0.031994377	NA	NA	0.327520764	NA	0.400585599	0.304635348	0.155845803	0.155845803	0.984635586	NA	NA	NA	0.322250864	0.589222528	0.228493786	0.228029074	0.95761914	0.098854675	0.565610261	NA	NA	0.812072754	NA	NA	0.485122631	NA
MaleFetuses_vip	NA	NA	NA	0.83579822	1.11204247	0.33599793	NA	1.20921037	0.43108314	1.07653793	NA	NA	1.16068437	1.12369279	1.11997042	NA	1.31981775	0.43203853	1.49804792	NA	1.45508337	1.72681911	1.72681911	NA	NA	0.77895052	NA	0.96651786	0.87563559	1.18106766	1.18106766	0.31818226	NA	NA	NA	0.92615977	0.44732746	0.95752413	1.02618879	0.57912553	1.36019512	0.5781732	NA	NA	0.23891124	NA	NA	0.64978027	NA
FemaleFetuses_PValue	NA	NA	NA	NA	4.94E-01	8.22E-01	NA	2.28E-01	8.83E-01	5.18E-01	2.58E-01	NA	NA	6.03E-01	NA	NA	5.72E-02	NA	2.32E-01	3.46E-01	7.38E-01	1.19E-01	1.19E-01	7.01E-01	NA	NA	NA	8.39E-01	9.63E-01	4.41E-02	4.41E-02	1.06E-01	NA	NA	NA	2.09E-01	3.64E-01	2.54E-01	7.19E-02	4.18E-01	4.63E-02	2.25E-01	9.67E-01	NA	1.51E-01	NA	NA	6.09E-01	NA
FemaleFetuses_vip	NA	NA	NA	NA	0.470277118	0.155416399	NA	0.827192227	0.111661637	0.489534123	0.775551771	NA	NA	0.359050003	NA	NA	1.415034116	NA	0.820427458	0.676196553	0.231060922	1.050936955	1.050936955	0.26383086	NA	NA	NA	0.14468222	0.034994354	1.340926669	1.340926669	1.087113339	NA	NA	NA	0.889461322	0.624031971	0.875777565	1.199195046	0.591210768	1.30527586	0.846546859	0.031666016	NA	1.110377551	NA	NA	0.379603886	NA
* Outlier samples were identified through a combination of frequency distribution analysis, lipid classes frequency investigation, PCA and hierarchical clustering analysis. Samples with lower than 66.7% of lipid signals detected or deemed as outliers in all the aforementioned analyses failed the QC for mass spectrometry and were excluded from the datasets and from further statistical tests
[truncated: 266 more columns]
