# Supplementary material for: Maternal diet-induced obesity during pregnancy alters lipid supply to mouse E18.5 fetuses and changes the cardiac tissue lipidome in a sex-dependent manner
Source: eLife. 2022 Jan 13;11:e69078. doi: 10.7554/eLife.69078 (PMC8794468; doi:10.7554/eLife.69078)
Supplement: Figure 5—source data 2. [file elife-69078-fig5-data2.csv]

Figure 5-Source Data 2
Figure 5A
List of IPA canonical pathways with mapped E18.5 fetal cardiac genes confidently regulated by maternal obesity.
Ingenuity Canonical Pathways	-log(p-value)	zScore	Ratio	Molecules
Superpathway of Cholesterol Biosynthesis	7.68E+00	-2.645751311	2.41E-01	CYP51A1,DHCR24,FDPS,HMGCS1,IDI1,MVK,NSDHL
Oleate Biosynthesis II (Animals)	5.04E+00	-2	3.08E-01	FADS1,FADS2,SCD,Scd2
Superpathway of Geranylgeranyldiphosphate Biosynthesis I (via Mevalonate)	4.43E+00	-2	2.22E-01	FDPS,HMGCS1,IDI1,MVK
Cholecystokinin/Gastrin-mediated Signaling	4.31E+00	1.889822365	6.72E-02	IL33,ITPR3,JUN,MAPK3,PRKCH,PXN,RHOBTB1,SHC1
IGF-1 Signaling	3.84E+00	1	6.73E-02	CCN1,CCN2,IGFBP5,JUN,MAPK3,PXN,SHC1
Role of Tissue Factor in Cancer	3.53E+00		5.98E-02	CCN1,CCN2,FGB,FGG,ITGA6,MAPK3,STAT5B
Cholesterol Biosynthesis I	3.47E+00		2.31E-01	CYP51A1,DHCR24,NSDHL
Cholesterol Biosynthesis II (via 24,25-dihydrolanosterol)	3.47E+00		2.31E-01	CYP51A1,DHCR24,NSDHL
Cholesterol Biosynthesis III (via Desmosterol)	3.47E+00		2.31E-01	CYP51A1,DHCR24,NSDHL
LXR/RXR Activation	3.44E+00		5.79E-02	ACACA,CLU,CYP51A1,FASN,IL33,LDLR,SCD
Mevalonate Pathway I	3.37E+00		2.14E-01	HMGCS1,IDI1,MVK
Coagulation System	3.26E+00	-1	1.14E-01	FGB,FGG,PLAT,VWF
Thrombopoietin Signaling	3.21E+00	1.341640786	7.94E-02	JUN,MAPK3,PRKCH,SHC1,STAT5B
Bladder Cancer Signaling	3.17E+00	0	6.19E-02	FGF12,FGF13,FGF18,MAPK3,MMP11,VEGFB
Endothelin-1 Signaling	2.96E+00	1.889822365	4.26E-02	CASP6,ECE1,EDNRB,ITPR3,JUN,MAPK3,PRKCH,SHC1
Trans, trans-farnesyl Diphosphate Biosynthesis	2.94E+00		4.00E-01	FDPS,IDI1
Oncostatin M Signaling	2.92E+00	2	9.30E-02	MAPK3,SHC1,STAT5B,TIMP3
Erythropoietin Signaling	2.84E+00		6.58E-02	JUN,MAPK3,PRKCH,SHC1,STAT5B
Protein Kinase A Signaling	2.83E+00	0.707106781	3.02E-02	AKAP12,DUSP10,FLNB,H1-2,ITPR3,MAPK3,MYL7,NFATC2,PRKCH,PXN,RYR3,TNNI2
Zymosterol Biosynthesis	2.77E+00		3.33E-01	CYP51A1,NSDHL
IL-3 Signaling	2.77E+00	1.341640786	6.33E-02	JUN,MAPK3,PRKCH,SHC1,STAT5B
Stearate Biosynthesis I (Animals)	2.77E+00		8.51E-02	ACOT2,DHCR24,FASN,TECR
Prolactin Signaling	2.72E+00	1.341640786	6.17E-02	JUN,MAPK3,PRKCH,SHC1,STAT5B
CXCR4 Signaling	2.62E+00	1.632993162	4.19E-02	ITPR3,JUN,MAPK3,MYL7,PRKCH,PXN,RHOBTB1
Germ Cell-Sertoli Cell Junction Signaling	2.56E+00		4.09E-02	EPN3,ITGA6,MAPK3,PXN,RHOBTB1,TUBB2A,TUBB2B
G?12/13 Signaling	2.52E+00	0.816496581	4.62E-02	CDH20,JUN,LPAR3,MAPK3,MYL7,PXN
EGF Signaling	2.52E+00	1	7.27E-02	ITPR3,JUN,MAPK3,SHC1
Acute Phase Response Signaling	2.45E+00	0	3.91E-02	FGB,FGG,IL33,JUN,MAPK3,SHC1,VWF
Sertoli Cell-Sertoli Cell Junction Signaling	2.37E+00		3.78E-02	EPB41,EPN3,JUN,MAPK3,TUBB2A,TUBB2B,YBX3
IL-2 Signaling	2.36E+00		6.56E-02	JUN,MAPK3,SHC1,STAT5B
Hepatic Fibrosis / Hepatic Stellate Cell Activation	2.36E+00		3.76E-02	CCN2,COL4A5,ECE1,EDNRB,IGFBP5,MYL7,VEGFB
ILK Signaling	2.31E+00	0	3.68E-02	FLNB,JUN,MAPK3,MYL7,PXN,RHOBTB1,VEGFB
4-1BB Signaling in T Lymphocytes	2.30E+00		9.38E-02	JUN,MAPK3,TNFRSF9
Neuropathic Pain Signaling In Dorsal Horn Neurons	2.30E+00	2.236067977	4.95E-02	CAMK1D,ITPR3,KCNN1,MAPK3,PRKCH
Clathrin-mediated Endocytosis Signaling	2.27E+00		3.63E-02	CLU,FGF12,FGF13,FGF18,LDLR,TFRC,VEGFB
ErbB2-ErbB3 Signaling	2.26E+00		6.15E-02	JUN,MAPK3,SHC1,STAT5B
PPAR Signaling	2.25E+00	-1.341640786	4.81E-02	IL33,JUN,MAPK3,SHC1,STAT5B
Ketogenesis	2.22E+00		1.82E-01	BDH1,HMGCS1
Glioma Signaling	2.15E+00	2.236067977	4.55E-02	CAMK1D,IGF2R,MAPK3,PRKCH,SHC1
Axonal Guidance Signaling	2.15E+00		2.48E-02	BMP10,MAPK3,MMP11,MYL7,NFATC2,PRKCH,PXN,ROBO2,SHC1,TUBB2A,TUBB2B,VEGFB
Calcium Signaling	2.12E+00	1.341640786	3.40E-02	CAMK1D,ITPR3,MAPK3,MYL7,NFATC2,RYR3,TNNI2
Aldosterone Signaling in Epithelial Cells	2.11E+00	2	3.80E-02	DNAJC19,HSPA2,ITPR3,MAPK3,PIP4K2C,PRKCH
eNOS Signaling	2.10E+00	-1.341640786	3.77E-02	CHRM2,HSPA2,ITPR3,LPAR3,PRKCH,VEGFB
Thrombin Signaling	2.10E+00	2.236067977	3.37E-02	CAMK1D,ITPR3,MAPK3,MYL7,PRKCH,RHOBTB1,SHC1
Osteoarthritis Pathway	2.07E+00	0	3.32E-02	ANXA2,CASP6,DDIT4,FGF18,SDC4,TIMP3,VEGFB
Estrogen-Dependent Breast Cancer Signaling	2.06E+00		5.41E-02	HSD17B12,JUN,MAPK3,STAT5B
GDNF Family Ligand-Receptor Interactions	2.02E+00		5.26E-02	ITPR3,JUN,MAPK3,SHC1
Renin-Angiotensin Signaling	2.02E+00	1.341640786	4.24E-02	ITPR3,JUN,MAPK3,PRKCH,SHC1
Actin Cytoskeleton Signaling	2.00E+00	2	3.21E-02	FGF12,FGF13,FGF18,MAPK3,MYL7,PXN,SHC1
IL-7 Signaling Pathway	1.98E+00	2	5.13E-02	JUN,MAPK3,SHC1,STAT5B
Histamine Biosynthesis	1.96E+00		1.00E+00	HDC
Agrin Interactions at Neuromuscular Junction	1.96E+00	1	5.06E-02	ITGA6,JUN,MAPK3,PXN
JAK/Stat Signaling	1.95E+00	1	5.00E-02	JUN,MAPK3,SHC1,STAT5B
LPS/IL-1 Mediated Inhibition of RXR Function	1.94E+00		3.12E-02	ALDH9A1,CPT1A,CPT2,FABP5,HMGCS1,IL33,JUN
BAG2 Signaling Pathway	1.94E+00		6.98E-02	ANXA2,HSPA2,MAPK3
14-3-3-mediated Signaling	1.90E+00		3.94E-02	JUN,MAPK3,PRKCH,TUBB2A,TUBB2B
Extrinsic Prothrombin Activation Pathway	1.89E+00		1.25E-01	FGB,FGG
FGF Signaling	1.87E+00	0	4.76E-02	FGF12,FGF13,FGF18,MAPK3
VEGF Family Ligand-Receptor Interactions	1.87E+00	1	4.76E-02	MAPK3,PRKCH,SHC1,VEGFB
Mitochondrial L-carnitine Shuttle Pathway	1.84E+00		1.18E-01	CPT1A,CPT2
?-linolenate Biosynthesis II (Animals)	1.84E+00		1.18E-01	FADS1,FADS2
IL-12 Signaling and Production in Macrophages	1.83E+00		3.79E-02	CLU,JUN,MAF,MAPK3,PRKCH
Sirtuin Signaling Pathway	1.83E+00	1.133893419	2.75E-02	CPT1A,H1-2,JUN,MAPK3,NDRG1,NDUFA11,NDUFS6,NDUFS8
Th2 Pathway	1.78E+00		3.68E-02	IL33,JUN,MAF,NFATC2,STAT5B
Iron homeostasis signaling pathway	1.77E+00		3.65E-02	BMP10,HEPH,MAPK3,STAT5B,TFRC
Cardiac Hypertrophy Signaling (Enhanced)	1.74E+00	0.632455532	2.26E-02	EDNRB,FGF12,FGF13,FGF18,IL33,ITPR3,JUN,MAPK3,NFATC2,PRKCH,RYR3
UVC-Induced MAPK Signaling	1.74E+00		5.88E-02	JUN,MAPK3,PRKCH
Agranulocyte Adhesion and Diapedesis	1.72E+00		3.11E-02	IL33,ITGA6,MMP11,MYL7,PECAM1,SDC4
UVB-Induced MAPK Signaling	1.72E+00		5.77E-02	JUN,MAPK3,PRKCH
ErbB Signaling	1.71E+00	1	4.26E-02	JUN,MAPK3,PRKCH,SHC1
Hepatic Fibrosis Signaling Pathway	1.70E+00	1	2.45E-02	CCN2,IL33,JUN,MAPK3,MYL7,PRKCH,RHOBTB1,TFRC,VEGFB
Adrenomedullin signaling pathway	1.68E+00	2.449489743	3.05E-02	ADM,IL33,ITPR3,KCNN1,MAPK3,SHC1
Leukocyte Extravasation Signaling	1.68E+00	1.632993162	3.05E-02	ITGA6,MMP11,PECAM1,PRKCH,PXN,TIMP3
Neuregulin Signaling	1.68E+00	2	4.17E-02	MAPK3,PRKCH,SHC1,STAT5B
PAK Signaling	1.67E+00	2	4.12E-02	MAPK3,MYL7,PXN,SHC1
Corticotropin Releasing Hormone Signaling	1.67E+00		3.45E-02	CRH,ITPR3,JUN,MAPK3,PRKCH
Fatty Acid Biosynthesis Initiation II	1.66E+00		5.00E-01	FASN
Palmitate Biosynthesis I (Animals)	1.66E+00		5.00E-01	FASN
IL-8 Signaling	1.65E+00	0.447213595	3.00E-02	JUN,MAPK3,MYL7,PRKCH,RHOBTB1,VEGFB
Nitric Oxide Signaling in the Cardiovascular System	1.64E+00	1	4.04E-02	ITPR3,MAPK3,PRKCH,VEGFB
VEGF Signaling	1.64E+00	1	4.04E-02	MAPK3,PXN,SHC1,VEGFB
Phospholipase C Signaling	1.64E+00	1.341640786	2.72E-02	ITPR3,MAPK3,MYL7,NFATC2,PRKCH,RHOBTB1,SHC1
Phagosome Maturation	1.60E+00		3.31E-02	CTSF,CTSO,CTSV,TUBB2A,TUBB2B
Ethanol Degradation IV	1.59E+00		8.70E-02	ALDH9A1,CYGB
IL-22 Signaling	1.56E+00		8.33E-02	MAPK3,STAT5B
Estrogen Receptor Signaling	1.56E+00	1.414213562	2.44E-02	IGF2R,JUN,MAPK3,MMP11,MYL7,PRKCH,SHC1,VEGFB
Autophagy	1.54E+00		4.92E-02	CTSF,CTSO,CTSV
Virus Entry via Endocytic Pathways	1.53E+00		3.74E-02	FLNB,ITGA6,PRKCH,TFRC
G?q Signaling	1.53E+00	1	3.16E-02	ITPR3,MAPK3,NFATC2,PRKCH,RHOBTB1
Integrin Signaling	1.53E+00	2.236067977	2.82E-02	ITGA6,MAPK3,MYL7,PXN,RHOBTB1,SHC1
IL-17A Signaling in Gastric Cells	1.52E+00		8.00E-02	JUN,MAPK3
Role of JAK family kinases in IL-6-type Cytokine Signaling	1.52E+00		8.00E-02	MAPK3,STAT5B
AMPK Signaling	1.52E+00	2	2.80E-02	ACACA,CHRM2,CPT1A,CPT2,FASN,PPM1F
Biotin-carboxyl Carrier Protein Assembly	1.49E+00		3.33E-01	ACACA
L-carnitine Biosynthesis	1.49E+00		3.33E-01	ALDH9A1
HGF Signaling	1.48E+00	1	3.60E-02	JUN,MAPK3,PRKCH,PXN
Role of Osteoblasts, Osteoclasts and Chondrocytes in Rheumatoid Arthritis	1.47E+00		2.73E-02	BMP10,DKK3,IL33,JUN,MAPK3,NFATC2
HIF1? Signaling	1.46E+00		3.54E-02	JUN,MAPK3,MMP11,VEGFB
HMGB1 Signaling	1.46E+00		3.03E-02	IL33,JUN,MAPK3,PLAT,RHOBTB1
Calcium-induced T Lymphocyte Apoptosis	1.45E+00		4.55E-02	ITPR3,NFATC2,PRKCH
ErbB4 Signaling	1.44E+00		4.48E-02	MAPK3,PRKCH,SHC1
fMLP Signaling in Neutrophils	1.42E+00	1	3.45E-02	ITPR3,MAPK3,NFATC2,PRKCH
Role of JAK1 and JAK3 in ?c Cytokine Signaling	1.40E+00		4.35E-02	MAPK3,SHC1,STAT5B
Mitochondrial Dysfunction	1.40E+00		2.92E-02	CPT1A,NDUFA11,NDUFS6,NDUFS8,TRAK1
Th1 and Th2 Activation Pathway	1.40E+00		2.92E-02	IL33,JUN,MAF,NFATC2,STAT5B
GP6 Signaling Pathway	1.39E+00	0	3.36E-02	COL4A5,FGB,FGG,PRKCH
GNRH Signaling	1.39E+00	1.341640786	2.89E-02	ITPR3,JUN,MAPK3,PRKCH,PXN
GM-CSF Signaling	1.39E+00		4.29E-02	MAPK3,SHC1,STAT5B
Growth Hormone Signaling	1.37E+00		4.23E-02	MAPK3,PRKCH,STAT5B
Huntingtons Disease Signaling	1.34E+00	0.447213595	2.53E-02	CASP6,HSPA2,JUN,MAPK3,PRKCH,SHC1
Caveolar-mediated Endocytosis Signaling	1.34E+00		4.11E-02	COPG2,FLNB,ITGA6
Granulocyte Adhesion and Diapedesis	1.33E+00		2.78E-02	IL33,ITGA6,MMP11,PECAM1,SDC4
RhoGDI Signaling	1.33E+00		2.78E-02	CDH20,GRIP1,MYL7,PIP4K2C,RHOBTB1
Glioma Invasiveness Signaling	1.33E+00		4.05E-02	MAPK3,RHOBTB1,TIMP3
Hypoxia Signaling in the Cardiovascular System	1.33E+00		4.05E-02	JUN,UBE2C,UBE2L6
IL-6 Signaling	1.32E+00	1	3.20E-02	IL33,JUN,MAPK3,SHC1
IL-15 Signaling	1.31E+00		4.00E-02	MAPK3,SHC1,STAT5B
Neurotrophin/TRK Signaling	1.30E+00		3.95E-02	JUN,MAPK3,SHC1
Signaling by Rho Family GTPases	1.29E+00	0.447213595	2.46E-02	CDH20,JUN,MAPK3,MYL7,PIP4K2C,RHOBTB1
Role of JAK2 in Hormone-like Cytokine Signaling	1.28E+00		5.88E-02	SHC1,STAT5B
Serine Biosynthesis	1.27E+00		2.00E-01	PSAT1
IL-17A Signaling in Fibroblasts	1.26E+00		5.71E-02	JUN,MAPK3
Role of Macrophages, Fibroblasts and Endothelial Cells in Rheumatoid Arthritis	1.26E+00		2.24E-02	DKK3,IL33,JUN,MAPK3,NFATC2,PRKCH,VEGFB
Thyroid Cancer Signaling	1.26E+00		3.80E-02	JUN,MAPK3,SHC1
Production of Nitric Oxide and Reactive Oxygen Species in Macrophages	1.26E+00	1	2.66E-02	CLU,JUN,MAPK3,PRKCH,RHOBTB1
Chemokine Signaling	1.25E+00		3.75E-02	CAMK1D,JUN,MAPK3
FLT3 Signaling in Hematopoietic Progenitor Cells	1.25E+00		3.75E-02	MAPK3,SHC1,STAT5B
NRF2-mediated Oxidative Stress Response	1.25E+00	0	2.65E-02	DNAJC19,JUN,MAF,MAPK3,PRKCH
Synaptic Long Term Depression	1.25E+00	1.341640786	2.65E-02	CRH,ITPR3,MAPK3,PRKCH,RYR3
PPAR?/RXR? Activation	1.24E+00	-1.341640786	2.63E-02	FASN,JUN,MAPK3,SHC1,STAT5B
Breast Cancer Regulation by Stathmin1	1.23E+00		1.86E-02	CAMK1D,CHRM2,EDNRB,JUN,LPAR3,MAPK3,PRKCH,SHC1,TUBB2A,TUBB2B,VEGFB
LPS-stimulated MAPK Signaling	1.22E+00		3.66E-02	JUN,MAPK3,PRKCH
NF-?B Activation by Viruses	1.22E+00		3.66E-02	ITGA6,MAPK3,PRKCH
Androgen Signaling	1.21E+00	1	2.94E-02	JUN,MAPK3,PRKCH,SHC1
TR/RXR Activation	1.20E+00		3.57E-02	ACACA,FASN,LDLR
Selenocysteine Biosynthesis II (Archaea and Eukaryotes)	1.20E+00		1.67E-01	SARS2
PI3K Signaling in B Lymphocytes	1.19E+00	0	2.90E-02	ITPR3,JUN,MAPK3,NFATC2
Gap Junction Signaling	1.18E+00		2.53E-02	ITPR3,MAPK3,PRKCH,TUBB2A,TUBB2B
BMP signaling pathway	1.18E+00		3.53E-02	BMP10,JUN,MAPK3
PDGF Signaling	1.17E+00		3.49E-02	JUN,MAPK3,SHC1
April Mediated Signaling	1.17E+00		5.13E-02	JUN,NFATC2
Inhibition of Matrix Metalloproteases	1.17E+00		5.13E-02	MMP11,TIMP3
RANK Signaling in Osteoclasts	1.15E+00		3.41E-02	JUN,MAPK3,NFATC2
Aryl Hydrocarbon Receptor Signaling	1.15E+00		2.80E-02	ALDH9A1,JUN,MAPK3,NFIC
B Cell Activating Factor Signaling	1.14E+00		4.88E-02	JUN,NFATC2
Estrogen Biosynthesis	1.14E+00		4.88E-02	CYP51A1,HSD17B12
nNOS Signaling in Skeletal Muscle Cells	1.14E+00		4.88E-02	RYR3,SNTB2
Regulation of IL-2 Expression in Activated and Anergic T Lymphocytes	1.14E+00		3.37E-02	JUN,MAPK3,NFATC2
Superpathway of Serine and Glycine Biosynthesis I	1.13E+00		1.43E-01	PSAT1
Intrinsic Prothrombin Activation Pathway	1.12E+00		4.76E-02	FGB,FGG
MIF Regulation of Innate Immunity	1.12E+00		4.76E-02	JUN,MAPK3
Triacylglycerol Biosynthesis	1.12E+00		4.76E-02	DGAT2,LCLAT1
Glucocorticoid Receptor Signaling	1.12E+00		2.08E-02	FGG,HSPA2,JUN,MAPK3,NFATC2,SHC1,STAT5B
mTOR Signaling	1.10E+00		2.38E-02	DDIT4,MAPK3,PRKCH,RHOBTB1,VEGFB
Protein Ubiquitination Pathway	1.10E+00		2.20E-02	DNAJC19,HSPA2,UBE2C,UBE2L6,USP11,USP22
Systemic Lupus Erythematosus In B Cell Signaling Pathway	1.09E+00	0.816496581	2.18E-02	IL33,JUN,MAPK3,NFATC2,PRKCH,SHC1
Superoxide Radicals Degradation	1.08E+00		1.25E-01	CYGB
Fc? Receptor-mediated Phagocytosis in Macrophages and Monocytes	1.08E+00		3.19E-02	MAPK3,PRKCH,PXN
Regulation of Actin-based Motility by Rho	1.08E+00		3.19E-02	MYL7,PIP4K2C,RHOBTB1
Role of NFAT in Cardiac Hypertrophy	1.07E+00	2.236067977	2.34E-02	CAMK1D,ITPR3,MAPK3,PRKCH,SHC1
Epithelial Adherens Junction Signaling	1.07E+00		2.63E-02	EPN3,MYL7,TUBB2A,TUBB2B
TGF-? Signaling	1.06E+00		3.12E-02	JUN,MAPK3,PMEPA1
?-Adrenergic Signaling	1.06E+00		3.12E-02	ITPR3,MAPK3,PRKCH
Xenobiotic Metabolism Signaling	1.03E+00		2.09E-02	ALDH9A1,CAMK1D,GRIP1,MAF,MAPK3,PRKCH
Phosphatidylethanolamine Biosynthesis II	1.03E+00		1.11E-01	PCYT2
Apelin Cardiomyocyte Signaling Pathway	1.03E+00		3.03E-02	MAPK3,MYL7,PRKCH
SAPK/JNK Signaling	1.00E+00		2.94E-02	DUSP10,JUN,SHC1
Sumoylation Pathway	9.90E-01		2.91E-02	JUN,RANGAP1,RHOBTB1
TNFR1 Signaling	9.88E-01		4.00E-02	CASP6,JUN
Ketolysis	9.85E-01		1.00E-01	BDH1
Glioblastoma Multiforme Signaling	9.74E-01		2.42E-02	ITPR3,MAPK3,RHOBTB1,SHC1
T Cell Receptor Signaling	9.71E-01		2.86E-02	JUN,MAPK3,NFATC2
Tight Junction Signaling	9.53E-01		2.38E-02	EPB41,JUN,MYL7,YBX3
Oxidative Phosphorylation	9.36E-01		2.75E-02	NDUFA11,NDUFS6,NDUFS8
iCOS-iCOSL Signaling in T Helper Cells	9.18E-01		2.70E-02	ITPR3,NFATC2,SHC1
Rac Signaling	9.10E-01		2.68E-02	JUN,MAPK3,PIP4K2C
Unfolded protein response	9.06E-01		3.57E-02	HSPA2,INSIG1
Apelin Endothelial Signaling Pathway	8.85E-01		2.61E-02	JUN,MAPK3,PRKCH
Acyl-CoA Hydrolysis	8.78E-01		7.69E-02	ACOT2
Opioid Signaling Pathway	8.76E-01	2.236067977	2.02E-02	CAMK1D,ITPR3,MAPK3,PRKCH,RYR3
Ephrin Receptor Signaling	8.74E-01		2.22E-02	MAPK3,PXN,SHC1,VEGFB
Neuroprotective Role of THOP1 in Alzheimer's Disease	8.69E-01		2.56E-02	ECE1,NTS,PRSS12
Role of PKR in Interferon Induction and Antiviral Response	8.69E-01		2.56E-02	HSPA2,JUN,MAPK3
Sphingosine-1-phosphate Signaling	8.69E-01		2.56E-02	CASP6,MAPK3,RHOBTB1
Role of NFAT in Regulation of the Immune Response	8.68E-01		2.21E-02	ITPR3,JUN,MAPK3,NFATC2
Molecular Mechanisms of Cancer	8.67E-01		1.79E-02	BMP10,CASP6,JUN,MAPK3,PRKCH,RHOBTB1,SHC1
Semaphorin Signaling in Neurons	8.58E-01		3.33E-02	MAPK3,RHOBTB1
Role of NANOG in Mammalian Embryonic Stem Cell Pluripotency	8.53E-01		2.52E-02	BMP10,MAPK3,SHC1
CD28 Signaling in T Helper Cells	8.45E-01		2.50E-02	ITPR3,JUN,NFATC2
Colorectal Cancer Metastasis Signaling	8.45E-01	0	1.98E-02	JUN,MAPK3,MMP11,RHOBTB1,VEGFB
B Cell Receptor Signaling	8.44E-01	0	2.16E-02	JUN,MAPK3,NFATC2,SHC1
G Beta Gamma Signaling	8.30E-01		2.46E-02	MAPK3,PRKCH,SHC1
RhoA Signaling	8.23E-01		2.44E-02	LPAR3,MYL7,PIP4K2C
Xenobiotic Metabolism CAR Signaling Pathway	8.20E-01	0	2.12E-02	ALDH9A1,GRIP1,MAPK3,PRKCH
CCR3 Signaling in Eosinophils	8.15E-01		2.42E-02	ITPR3,MAPK3,PRKCH
G?i Signaling	8.08E-01		2.40E-02	CHRM2,MAPK3,SHC1
CD40 Signaling	8.03E-01		3.08E-02	JUN,MAPK3
Netrin Signaling	8.03E-01		3.08E-02	NFATC2,RYR3
PXR/RXR Activation	8.03E-01		3.08E-02	CPT1A,SCD
Pyridoxal 5'-phosphate Salvage Pathway	8.03E-01		3.08E-02	MAPK3,PRKCH
Regulation of Cellular Mechanics by Calpain Protease	8.03E-01		3.08E-02	MAPK3,PXN
Regulation of the Epithelial-Mesenchymal Transition Pathway	8.03E-01		2.08E-02	FGF12,FGF13,FGF18,MAPK3
FXR/RXR Activation	8.01E-01		2.38E-02	CLU,FASN,IL33
PTEN Signaling	8.01E-01		2.38E-02	IGF2R,MAPK3,SHC1
P2Y Purigenic Receptor Signaling Pathway	7.94E-01		2.36E-02	JUN,MAPK3,PRKCH
Synaptic Long Term Potentiation	7.80E-01		2.33E-02	ITPR3,MAPK3,PRKCH
p70S6K Signaling	7.80E-01		2.33E-02	MAPK3,PRKCH,SHC1
Natural Killer Cell Signaling	7.75E-01	1	2.03E-02	HSPA2,MAPK3,NFATC2,PXN
Remodeling of Epithelial Adherens Junctions	7.72E-01		2.94E-02	TUBB2A,TUBB2B
D-myo-inositol (1,4,5)-trisphosphate Degradation	7.70E-01		5.88E-02	INPP5A
Histamine Degradation	7.70E-01		5.88E-02	ALDH9A1
RAN Signaling	7.70E-01		5.88E-02	RANGAP1
Cellular Effects of Sildenafil (Viagra)	7.66E-01		2.29E-02	ITPR3,KCNN1,MYL7
IL-10 Signaling	7.62E-01		2.90E-02	IL33,JUN
SPINK1 General Cancer Pathway	7.62E-01		2.90E-02	MAPK3,Mt2
1D-myo-inositol Hexakisphosphate Biosynthesis II (Mammalian)	7.48E-01		5.56E-02	INPP5A
D-myo-inositol (1,3,4)-trisphosphate Biosynthesis	7.48E-01		5.56E-02	INPP5A
Heparan Sulfate Biosynthesis (Late Stages)	7.43E-01		2.82E-02	AARSD1,EXTL2
Senescence Pathway	7.42E-01	-0.447213595	1.82E-02	DHCR24,ITPR3,JUN,MAPK3,NFATC2
Ephrin B Signaling	7.34E-01		2.78E-02	MAPK3,PXN
Melatonin Signaling	7.34E-01		2.78E-02	MAPK3,PRKCH
Granzyme A Signaling	7.27E-01		5.26E-02	H1-2
Oxidative Ethanol Degradation III	7.27E-01		5.26E-02	ALDH9A1
GPCR-Mediated Integration of Enteroendocrine Signaling Exemplified by an L Cell	7.25E-01		2.74E-02	CHRM2,ITPR3
Non-Small Cell Lung Cancer Signaling	7.25E-01		2.74E-02	ITPR3,MAPK3
CREB Signaling in Neurons	7.23E-01	2	1.93E-02	ITPR3,MAPK3,PRKCH,SHC1
CDP-diacylglycerol Biosynthesis I	7.07E-01		5.00E-02	LCLAT1
Cardiomyocyte Differentiation via BMP Receptors	7.07E-01		5.00E-02	BMP10
Fatty Acid ?-oxidation	7.07E-01		5.00E-02	ALDH9A1
TREM1 Signaling	7.07E-01		2.67E-02	MAPK3,STAT5B
Toll-like Receptor Signaling	6.98E-01		2.63E-02	IL33,JUN
Endocannabinoid Cancer Inhibition Pathway	6.90E-01		2.10E-02	CASP6,MAPK3,VEGFB
Xenobiotic Metabolism General Signaling Pathway	6.90E-01		2.10E-02	MAF,MAPK3,PRKCH
Putrescine Degradation III	6.88E-01		4.76E-02	ALDH9A1
Heparan Sulfate Biosynthesis	6.81E-01		2.56E-02	AARSD1,EXTL2
VDR/RXR Activation	6.81E-01		2.56E-02	IGFBP5,PRKCH
BEX2 Signaling Pathway	6.73E-01		2.53E-02	JUN,VEGFB
Phosphatidylglycerol Biosynthesis II (Non-plastidic)	6.70E-01		4.55E-02	LCLAT1
IL-17 Signaling	6.65E-01		2.50E-02	JUN,MAPK3
Renal Cell Carcinoma Signaling	6.65E-01		2.50E-02	JUN,MAPK3
Apelin Cardiac Fibroblast Signaling Pathway	6.53E-01		4.35E-02	CCN2
Role of Lipids/Lipid Rafts in the Pathogenesis of Influenza	6.53E-01		4.35E-02	FDPS
Superpathway of D-myo-inositol (1,4,5)-trisphosphate Metabolism	6.53E-01		4.35E-02	INPP5A
TCA Cycle II (Eukaryotic)	6.36E-01		4.17E-02	OGDHL
Tumoricidal Function of Hepatic Natural Killer Cells	6.36E-01		4.17E-02	CASP6
Role of Pattern Recognition Receptors in Recognition of Bacteria and Viruses	6.28E-01		1.95E-02	IL33,MAPK3,PRKCH
IL-4 Signaling	6.27E-01		2.35E-02	NFATC2,SHC1
cAMP-mediated signaling	6.25E-01		1.75E-02	AKAP12,CAMK1D,CHRM2,MAPK3
PKC? Signaling in T Lymphocytes	6.23E-01		1.94E-02	JUN,MAPK3,NFATC2
Bupropion Degradation	6.21E-01		4.00E-02	CYP51A1
D-myo-inositol (1,4,5)-Trisphosphate Biosynthesis	6.21E-01		4.00E-02	PIP4K2C
Tryptophan Degradation X (Mammalian, via Tryptamine)	6.21E-01		4.00E-02	ALDH9A1
Systemic Lupus Erythematosus Signaling	6.21E-01		1.75E-02	IL33,JUN,MAPK3,NFATC2
Regulation of eIF4 and p70S6K Signaling	6.12E-01		1.91E-02	AGO1,MAPK3,SHC1
Ceramide Signaling	6.05E-01		2.27E-02	JUN,MAPK3
Acute Myeloid Leukemia Signaling	5.98E-01		2.25E-02	MAPK3,STAT5B
Tec Kinase Signaling	5.78E-01		1.83E-02	PRKCH,RHOBTB1,STAT5B
Cardiac Hypertrophy Signaling	5.76E-01		1.67E-02	JUN,MAPK3,MYL7,RHOBTB1
CCR5 Signaling in Macrophages	5.65E-01		2.13E-02	JUN,PRKCH
Melanocyte Development and Pigmentation Signaling	5.65E-01		2.13E-02	MAPK3,SHC1
FAK Signaling	5.58E-01		2.11E-02	MAPK3,PXN
GABA Receptor Signaling	5.58E-01		2.11E-02	ALDH9A1,KCNN1
Acetone Degradation I (to Methylglyoxal)	5.53E-01		3.33E-02	CYP51A1
Dopamine Degradation	5.53E-01		3.33E-02	ALDH9A1
TNFR2 Signaling	5.53E-01		3.33E-02	JUN
Salvage Pathways of Pyrimidine Ribonucleotides	5.46E-01		2.06E-02	MAPK3,PRKCH
UVA-Induced MAPK Signaling	5.40E-01		2.04E-02	JUN,MAPK3
p53 Signaling	5.40E-01		2.04E-02	CASP6,JUN
Apoptosis Signaling	5.34E-01		2.02E-02	CASP6,MAPK3
Ethanol Degradation II	5.30E-01		3.12E-02	ALDH9A1
Systemic Lupus Erythematosus In T Cell Signaling Pathway	5.28E-01	-0.447213595	1.50E-02	CASP6,JUN,MAPK3,NFATC2,RHOBTB1
T Cell Exhaustion Signaling Pathway	5.27E-01		1.71E-02	JUN,MAPK3,NFATC2
IL-9 Signaling	5.18E-01		3.03E-02	STAT5B
Chronic Myeloid Leukemia Signaling	5.10E-01		1.94E-02	MAPK3,STAT5B
Cytotoxic T Lymphocyte-mediated Apoptosis of Target Cells	5.08E-01		2.94E-02	CASP6
Inhibition of Angiogenesis by TSP1	5.08E-01		2.94E-02	JUN
MIF-mediated Glucocorticoid Regulation	5.08E-01		2.94E-02	MAPK3
Noradrenaline and Adrenaline Degradation	4.97E-01		2.86E-02	ALDH9A1
TWEAK Signaling	4.97E-01		2.86E-02	CASP6
PD-1, PD-L1 cancer immunotherapy pathway	4.94E-01		1.89E-02	CIP2A,STAT5B
Dendritic Cell Maturation	4.94E-01		1.64E-02	IL33,LY75,MAPK3
G?s Signaling	4.89E-01		1.87E-02	MAPK3,RYR3
Telomerase Signaling	4.89E-01		1.87E-02	MAPK3,SHC1
Hepatic Cholestasis	4.86E-01		1.62E-02	IL33,JUN,PRKCH
CDK5 Signaling	4.83E-01		1.85E-02	ITGA6,MAPK3
Paxillin Signaling	4.83E-01		1.85E-02	ITGA6,PXN
Complement System	4.78E-01		2.70E-02	C1QBP
Notch Signaling	4.78E-01		2.70E-02	HEY1
Antioxidant Action of Vitamin C	4.78E-01		1.83E-02	MAPK3,STAT5B
Pancreatic Adenocarcinoma Signaling	4.78E-01		1.83E-02	MAPK3,VEGFB
GPCR-Mediated Nutrient Sensing in Enteroendocrine Cells	4.63E-01		1.79E-02	ITPR3,PRKCH
tRNA Charging	4.59E-01		2.56E-02	SARS2
Xenobiotic Metabolism PXR Signaling Pathway	4.59E-01		1.56E-02	ALDH9A1,GRIP1,PRKCH
ERK/MAPK Signaling	4.55E-01		1.55E-02	MAPK3,PXN,SHC1
NGF Signaling	4.53E-01		1.75E-02	MAPK3,SHC1
RAR Activation	4.52E-01		1.55E-02	JUN,PRKCH,STAT5B
Mechanisms of Viral Exit from Host Cells	4.42E-01		2.44E-02	PRKCH
Fc Epsilon RI Signaling	4.39E-01		1.71E-02	MAPK3,PRKCH
Superpathway of Inositol Phosphate Compounds	4.37E-01		1.52E-02	DUSP10,INPP5A,PIP4K2C
p38 MAPK Signaling	4.34E-01		1.69E-02	DUSP10,IL33
Role of IL-17F in Allergic Inflammatory Airway Diseases	4.33E-01		2.38E-02	MAPK3
Role of Hypercytokinemia/hyperchemokinemia in the Pathogenesis of Influenza	4.25E-01		2.33E-02	IL33
Inhibition of ARE-Mediated mRNA Degradation Pathway	4.16E-01		1.64E-02	AGO1,MAPK3
iNOS Signaling	4.10E-01		2.22E-02	JUN
PFKFB4 Signaling Pathway	4.03E-01		2.17E-02	MAPK3
Role of Oct4 in Mammalian Embryonic Stem Cell Pluripotency	4.03E-01		2.17E-02	CASP6
Phagosome Formation	4.03E-01		1.60E-02	PRKCH,RHOBTB1
Atherosclerosis Signaling	3.99E-01		1.59E-02	CLU,IL33
Triacylglycerol Degradation	3.96E-01		2.13E-02	AARSD1
nNOS Signaling in Neurons	3.96E-01		2.13E-02	PRKCH
Graft-versus-Host Disease Signaling	3.89E-01		2.08E-02	IL33
Reelin Signaling in Neurons	3.87E-01		1.55E-02	ITGA6,MAPK3
Amyloid Processing	3.75E-01		2.00E-02	MAPK3
Melanoma Signaling	3.75E-01		2.00E-02	MAPK3
Adipogenesis pathway	3.67E-01		1.49E-02	KLF3,STAT5B
STAT3 Pathway	3.64E-01		1.48E-02	IGF2R,MAPK3
EIF2 Signaling	3.56E-01		1.34E-02	AGO1,MAPK3,SHC1
CD27 Signaling in Lymphocytes	3.56E-01		1.89E-02	JUN
Lymphotoxin ? Receptor Signaling	3.56E-01		1.89E-02	MAPK3
Role of Cytokines in Mediating Communication between Immune Cells	3.50E-01		1.85E-02	IL33
Ovarian Cancer Signaling	3.49E-01		1.44E-02	MAPK3,VEGFB
Insulin Receptor Signaling	3.46E-01		1.43E-02	MAPK3,SHC1
Role of IL-17A in Arthritis	3.44E-01		1.82E-02	MAPK3
Type II Diabetes Mellitus Signaling	3.39E-01		1.41E-02	MAPK3,PRKCH
Cell Cycle Control of Chromosomal Replication	3.39E-01		1.79E-02	CDT1
Nicotine Degradation III	3.39E-01		1.79E-02	CYP51A1
CNTF Signaling	3.33E-01		1.75E-02	MAPK3
Glutamate Receptor Signaling	3.33E-01		1.75E-02	GRIP1
Cancer Drug Resistance By Drug Efflux	3.28E-01		1.72E-02	MAPK3
Endometrial Cancer Signaling	3.17E-01		1.67E-02	MAPK3
Melatonin Degradation I	3.17E-01		1.67E-02	CYP51A1
PCP pathway	3.17E-01		1.67E-02	JUN
Factors Promoting Cardiogenesis in Vertebrates	3.13E-01		1.33E-02	BMP10,PRKCH
Relaxin Signaling	3.13E-01		1.33E-02	JUN,MAPK3
Wnt/Ca+ pathway	3.07E-01		1.61E-02	NFATC2
Activation of IRF by Cytosolic Pattern Recognition Receptors	3.02E-01		1.59E-02	JUN
Role of PI3K/AKT Signaling in the Pathogenesis of Influenza	2.98E-01		1.56E-02	MAPK3
D-myo-inositol-5-phosphate Metabolism	2.94E-01		1.28E-02	DUSP10,PIP4K2C
IL-17A Signaling in Airway Cells	2.93E-01		1.54E-02	MAPK3
Nicotine Degradation II	2.93E-01		1.54E-02	CYP51A1
Superpathway of Melatonin Degradation	2.93E-01		1.54E-02	CYP51A1
Serotonin Degradation	2.84E-01		1.49E-02	ALDH9A1
HOTAIR Regulatory Pathway	2.83E-01		1.25E-02	AGO1,MMP11
Dopamine-DARPP32 Feedback in cAMP Signaling	2.75E-01		1.23E-02	ITPR3,PRKCH
3-phosphoinositide Biosynthesis	2.69E-01		1.21E-02	DUSP10,PIP4K2C
Cdc42 Signaling	2.64E-01		1.20E-02	JUN,MYL7
Actin Nucleation by ARP-WASP Complex	2.63E-01		1.39E-02	RHOBTB1
Basal Cell Carcinoma Signaling	2.63E-01		1.39E-02	BMP10
Leptin Signaling in Obesity	2.55E-01		1.35E-02	MAPK3
Angiopoietin Signaling	2.52E-01		1.33E-02	STAT5B
Fc?RIIB Signaling in B Lymphocytes	2.52E-01		1.33E-02	SHC1
Wnt/?-catenin Signaling	2.49E-01		1.16E-02	DKK3,JUN
Macropinocytosis Signaling	2.48E-01		1.32E-02	PRKCH
G-Protein Coupled Receptor Signaling	2.44E-01		1.10E-02	CHRM2,MAPK3,SHC1
Antiproliferative Role of Somatostatin Receptor 2	2.44E-01		1.30E-02	MAPK3
PI3K/AKT Signaling	2.44E-01		1.14E-02	MAPK3,SHC1
NF-?B Signaling	2.35E-01		1.12E-02	IGF2R,IL33
Role of MAPK Signaling in the Pathogenesis of Influenza	2.34E-01		1.25E-02	MAPK3
Apelin Adipocyte Signaling Pathway	2.27E-01		1.22E-02	MAPK3
PEDF Signaling	2.27E-01		1.22E-02	MAPK3
HER-2 Signaling in Breast Cancer	2.21E-01		1.19E-02	PRKCH
Altered T Cell and B Cell Signaling in Rheumatoid Arthritis	2.03E-01		1.11E-02	IL33
OX40 Signaling Pathway	2.03E-01		1.11E-02	JUN
Death Receptor Signaling	2.00E-01		1.10E-02	CASP6
IL-1 Signaling	2.00E-01		1.10E-02	JUN
Prostate Cancer Signaling	2.00E-01		1.10E-02	MAPK3
Th17 Activation Pathway	2.00E-01		1.10E-02	NFATC2
3-phosphoinositide Degradation	0.00E+00		6.45E-03	DUSP10
ATM Signaling	0.00E+00		1.03E-02	JUN
Amyotrophic Lateral Sclerosis Signaling	0.00E+00		1.03E-02	VEGFB
Cardiac ?-adrenergic Signaling	0.00E+00		7.09E-03	AKAP12
Communication between Innate and Adaptive Immune Cells	0.00E+00		1.04E-02	IL33
D-myo-inositol (1,4,5,6)-Tetrakisphosphate Biosynthesis	0.00E+00		7.09E-03	DUSP10
D-myo-inositol (3,4,5,6)-tetrakisphosphate Biosynthesis	0.00E+00		7.09E-03	DUSP10
Endocannabinoid Developing Neuron Pathway	0.00E+00		8.70E-03	MAPK3
Endocannabinoid Neuronal Synapse Pathway	0.00E+00		7.81E-03	MAPK3
Gustation Pathway	0.00E+00		6.49E-03	ITPR3
Human Embryonic Stem Cell Pluripotency	0.00E+00		7.41E-03	BMP10
Mouse Embryonic Stem Cell Pluripotency	0.00E+00		9.71E-03	MAPK3
NER Pathway	0.00E+00		9.71E-03	UVSSA
Neuroinflammation Signaling Pathway	0.00E+00		1.00E-02	JUN,MAPK3,NFATC2
Sperm Motility	0.00E+00		8.97E-03	ITPR3,PRKCH
Synaptogenesis Signaling Pathway	0.00E+00		9.62E-03	CDH20,MAPK3,SHC1
Th1 Pathway	0.00E+00		8.26E-03	NFATC2
