# Supplementary material for: Maternal diet-induced obesity during pregnancy alters lipid supply to mouse E18.5 fetuses and changes the cardiac tissue lipidome in a sex-dependent manner
Source: eLife. 2022 Jan 13;11:e69078. doi: 10.7554/eLife.69078 (PMC8794468; doi:10.7554/eLife.69078)
Supplement: Figure 5—source data 4. [file elife-69078-fig5-data4.csv]

Figure 5-source data 4
Figure 5D
Counts per million of selected genes
	ctrl.0	ctrl.1	ctrl.2	ctrl.3	obese.0	obese.1	obese.2	obese.3
Cyp51	1.912817662	0.614969901	0.219789762	0.402292142	-0.707768965	-0.429478104	-1.151365155	-0.861257242
Angptl4	-0.82369863	-0.995646306	-0.586453041	-0.401232946	-0.014933764	0.219398569	2.135027626	0.467538493
Fads1	1.050347112	1.606886984	0.033703562	0.168008433	-0.18763583	-0.596271028	-1.646486836	-0.428552396
Plin5	-1.062053373	0.173556767	-0.64155708	-1.018545887	0.621981895	-0.200297709	1.986502733	0.140412654
Acaca	1.609219774	1.417103145	-0.210990835	-0.012831859	-0.306506556	-0.499790767	-1.10153867	-0.894664231
Acot2	-1.221639099	-0.753381493	-0.36810415	-0.729556173	0.237347152	0.951142521	1.818499432	0.06569181
Fads2	0.935453529	1.443292766	-0.219184572	0.960006992	-0.933602082	-0.357657564	-1.362087887	-0.466221182
Cpt1a	-0.809092822	-1.517358179	-0.667495064	-0.247737043	0.720456822	0.447228898	1.614175164	0.459822224
Fasn	1.040947109	1.62230216	0.639612708	-0.335734402	-0.876959934	-0.177447966	-0.698534286	-1.214185389
Scd2	1.006736141	1.760034045	0.561669943	-0.230088291	-0.802842643	-0.488245088	-0.950040043	-0.857224064
Igfbp5	-0.938144249	-0.66411741	-0.507037453	-0.290723325	-0.118634119	0.380475181	2.271688124	-0.13350675
Aldh9a1	-1.134249214	-0.627878632	-0.409869047	-0.682365873	0.184842126	-0.079837603	2.032556501	0.716801744
Fabp5	-0.517421975	-1.281327334	0.463477219	-1.313985844	1.045343018	0.07512317	1.428518307	0.100273438
Cpt2	-0.876757896	-1.372284611	-0.620538115	-0.604786037	0.923078528	0.431538759	1.45505089	0.664698483
Nsdhl	1.814654622	-0.405117881	0.679777795	0.646277602	-0.220931551	-0.716978367	-1.390997641	-0.40668458
Anxa2	-0.398946986	-0.915235523	-0.152467487	-1.809401053	0.768213602	0.727844335	0.920895416	0.859097696
Slc25a20	-0.912862775	-1.534383576	-0.509470642	-0.511869825	1.17657101	0.52639704	0.694847236	1.070771532
H1f2	0.137410508	1.73684632	0.318525769	0.261977969	-0.475603845	0.563253147	-1.368711335	-1.173698533
Mvk	1.148086585	1.481080497	0.736215701	-0.422074548	-0.621491088	-0.211559624	-1.290219398	-0.820038127
Insig1	1.726371148	1.162036883	0.307298554	-0.112138036	-0.68499035	-0.988703091	-0.458273703	-0.951601404
Scd4	-0.935217613	-1.063792891	-0.465444572	-0.643869262	-0.369001207	1.007524508	1.51887263	0.950928407
Idi1	2.059674761	0.316744635	0.050834012	0.422146398	-0.390741033	-0.891919506	-1.171368415	-0.395370854
Fdps	2.025881397	0.597093411	0.392107721	0.011477121	-0.748370143	-0.681165624	-1.00601702	-0.591006864
Selenbp1	-1.038762184	-0.527784909	0.082299529	-0.899251475	-0.07479313	-0.008416982	2.176487098	0.290222053
Acot1	-1.259952838	-1.107667873	-0.221833696	-0.821145092	0.480597936	1.460281076	0.831470096	0.63825039
Hmgcs1	1.96493942	0.444934186	0.572108946	-0.164362421	-0.212558477	-0.943874289	-1.198609637	-0.462577727
Dhcr24	1.400387234	1.327919667	0.448641297	-0.288567891	-0.537377081	-0.039835454	-1.277823979	-1.033343794
Prkch	-1.42309654	-0.830110185	-0.688373307	-0.648927815	0.62348444	0.858892476	1.199342885	0.908788045
Il33	-0.814552759	-0.420704344	-0.863755357	-0.950399804	0.878678768	1.898029004	0.358167718	-0.085463225
Pxn	-1.38725621	0.002160931	-0.592729842	-0.891193507	0.763386015	1.478890166	1.007519488	-0.38077704
Shc1	-0.725814437	-0.988046082	-0.585849744	-1.303666932	0.769085047	1.263421945	0.913199603	0.6576706
Itpr3	-1.341995635	0.101649611	-0.219480017	-1.330559939	0.215225191	1.708793639	0.313684118	0.552683032
Jun	0.127925549	1.599580266	0.823677695	0.755100307	-0.702259741	-0.380808272	-1.294403783	-0.928812021
Mapk3	-1.570563214	-0.679250123	-0.438872498	-0.514115996	1.080389512	0.229779581	1.495841909	0.39679083
Ccn2	-0.097519023	0.339616867	1.892884572	0.790689181	-0.49354769	-1.022920588	-0.26638585	-1.142817469
Ccn1	-0.101429219	0.422180371	1.815005402	0.877471424	-0.283794782	-1.184497378	-0.585000207	-0.959935611
