# Supplementary material for: Maternal diet-induced obesity during pregnancy alters lipid supply to mouse E18.5 fetuses and changes the cardiac tissue lipidome in a sex-dependent manner
Source: eLife. 2022 Jan 13;11:e69078. doi: 10.7554/eLife.69078 (PMC8794468; doi:10.7554/eLife.69078)
Supplement: Figure 6—source data 2. — Raw data and statistical significance. [file elife-69078-fig6-data2.csv]

Figure 6-source data 2
Figure 6C-E
Acyl-carnitines abundance obtained by spectrometry of the heart (negative mode) (�M/mg). Data and statistical significance.
ID	Sex	Group	Provided; sample name	Sample weight (mg)	FailedQC*	Carnitine_(C00)	Carnitine_(C03-dicarboxylic_acid)	Carnitine_(C02)	Carnitine_(C04-diboxylic_acid)	Carnitine_(C04-OH)	Carnitine_(C03)	Carnitine_(C03:1)	Carnitine_(C04)	Carnitine_(C04:1)	Carnitine_(C03-OH)	Carnitine_(C05-OH)	Carnitine_(C05:1)	Carnitine_(C05)	Carnitine_(C06:1)	Carnitine_(C06)	Carnitine_(C06-dicarboxylic_acid)	Carnitine_(C07)	Carnitine_(C08-dicarboxylic_acid)	Carnitine_(C08:1)	Carnitine_(C10-OH)	Carnitine_(C08)	Carnitine_(C10-dicarboxylic_acid)	Carnitine_(C10:2)	Carnitine_(C09)	Carnitine_(C10:1)	Carnitine_(C12-OH)	Carnitine_(C10)	Carnitine_(C11)	Carnitine_(C12:1)	Carnitine_(C14:2)	Carnitine_(C14-OH)	Carnitine_(C12)	Carnitine_(C13)	Carnitine_(C14:1)	Carnitine_(C16-OH)	Carnitine_(C16:2)	Carnitine_(C14)	Carnitine_(C18:3)	Carnitine_(C15)	Carnitine_(C18:2)	Carnitine_(C22:5)	Carnitine_(C18-OH)	Carnitine_(C16)	Carnitine_(C16:1)
CON6 L1	Male	Control	A1	5.5	F	0.2569	0.00187	0.84501	0.01157	0.04859	0.0176	0	0.09578	0.00048	0	0.00777	0	0.01796	0	0.02782	0.00147	0.00242	0	0.00382	0.01162	0.01082	0	0	0.00229	0.00886	0.00861	0.01793	0.00208	0.00945	0.00008	0.00421	0.01538	0	0.02456	0.00586	0.00969	0.03483	0.00241	0.00036	0.02478	0	0.00077	0.05818	0.00014
CON9 R3	Male	Control	A2	6.7	F	0.22742	0.00091	0.73071	0.00922	0.05512	0.01742	0.00015	0.07698	0.00058	0	0.00689	0	0.01252	0	0.03236	0.00109	0.00218	0	0.00299	0.00741	0.01367	0	0	0.00108	0.00754	0.00577	0.01379	0.00034	0.00882	0	0.00363	0.01578	0	0.03214	0.00716	0.01581	0.0472	0.00316	0.0007	0.03673	0.0001	0.00058	0.05631	0.00019
19C10L4	Male	Control	A3	8.4	F	0.14073	0.00059	0.50775	0.00757	0.04103	0.01601	0	0.0821	0.00035	0.00029	0.00666	0	0.00736	0	0.02734	0.00095	0.00141	0	0.00231	0.00883	0.01075	0	0	0.00072	0.00401	0.00706	0.00674	0.00014	0.00356	0	0.00654	0.00811	0	0.0156	0.01468	0.00869	0.03299	0.00248	0.00075	0.02521	0.00005	0.00087	0.05023	0.00032
19C4 L4	Male	Control	A5	7.8	F	0.17503	0.00072	0.4936	0.0094	0.03964	0.01925	0	0.07258	0.00041	0.0002	0.00562	0	0.01022	0	0.02298	0.00087	0.00146	0	0.0028	0.01013	0.00876	0	0	0.00069	0.00376	0.00736	0.00685	0.00045	0.00379	0	0.00605	0.00683	0	0.01498	0.01162	0.0071	0.02268	0.00156	0.00034	0.01564	0.00006	0.00104	0.03316	0.00009
18C18b	Male	Control	A7	7.5	F	0.18257	0.0007	0.70236	0.008	0.04552	0.01802	0.00009	0.07538	0.00048	0	0.0051	0	0.01085	0	0.02394	0.00096	0.00179	0	0.00286	0.00198	0.01481	0	0	0.00034	0.0017	0.00263	0.00792	0.00039	0.0061	0	0.00288	0.02204	0	0.03986	0.00756	0.02108	0.08767	0.01358	0.00202	0.10015	0.00066	0.00089	0.08083	0.00024
RC37b	Male	Control	A8	7.5	F	0.19095	0.00058	0.59034	0.00846	0.02822	0.02039	0	0.06419	0.00043	0.0001	0.00673	0	0.01207	0	0.01872	0.00093	0.00155	0	0.00313	0.00622	0.01087	0	0	0.00051	0.00268	0.00483	0.00554	0.00038	0.00339	0	0.00315	0.0069	0	0.01613	0.00637	0.00677	0.02162	0.00156	0.00051	0.01829	0.00018	0.00073	0.03006	0.00023
RC72	Male	Control	A77	8.2	F	0.23122	0.00105	0.68031	0.00979	0.03814	0.01904	0.00007	0.09983	0.00042	0	0.0092	0	0.01511	0	0.02501	0.00059	0.00237	0	0.00264	0.01213	0.00864	0	0	0.00253	0.01088	0.00975	0.02176	0.00403	0.01173	0	0.01017	0.02794	0	0.04243	0.01329	0.01863	0.06567	0.00536	0.0019	0.03892	0	0.00108	0.07356	0.00036
RC38	Male	Control	A78	3.8	T	0.33526	0.00097	1.1154	0.01012	0.10128	0.02834	0.00004	0.10148	0.00079	0	0.01062	0	0.01249	0	0.02961	0.00138	0.00255	0	0.00494	0.05296	0.01487	0	0	0.00984	0.04056	0.03995	0.06842	0.01705	0.04812	0	0.02756	0.08275	0	0.1174	0.02272	0.06294	0.12272	0.01303	0	0.08877	0.00017	0.00184	0.07959	0.00045
F66 R2	Male	Obese	A9	5.1	F	0.23757	0.00057	0.52917	0.006	0.02995	0.01601	0	0.05248	0.00022	0.00009	0.01057	0	0.00827	0	0.01959	0.00141	0.002	0	0.00421	0.00318	0.01061	0	0	0.00069	0.00337	0.00286	0.00648	0.00065	0.00436	0	0.00245	0.01016	0	0.02343	0.0049	0.01238	0.04462	0.00433	0.00183	0.03991	0.00023	0.00053	0.05788	0.00024
19F5 R2	Male	Obese	A10	5.6	T	0.28607	0.0008	0.43535	0.01154	0.03408	0.02586	0	0.05459	0.00032	0.00008	0.01066	0	0.01442	0	0.01216	0.00107	0.0019	0	0.00285	0.00312	0.00885	0	0	0.00035	0.00131	0.00284	0.00417	0.00046	0.00354	0.00003	0.00183	0.0068	0	0.01275	0.00381	0.00429	0.02581	0.00216	0.00152	0.01702	0.0001	0.00037	0.0276	0.0002
19F2 L2	Male	Obese	A12	6.5	F	0.23867	0.00062	0.8299	0.00675	0.17645	0.01717	0	0.09593	0.00042	0	0.01311	0	0.00612	0	0.02216	0.00103	0.00194	0	0.00343	0.00254	0.01299	0	0	0.0003	0.00138	0.00265	0.0043	0.00045	0.00243	0.00003	0.00336	0.00934	0	0.01288	0.00909	0.00517	0.0334	0.0025	0.0016	0.01832	0.00012	0.00087	0.04388	0.00023
18F49b	Male	Obese	A14	7.5	F	0.11383	0.0005	0.44981	0.00788	0.03113	0.01594	0	0.06201	0.00024	0.00007	0.01012	0	0.00624	0	0.02001	0.00083	0.00152	0	0.003	0.00487	0.01139	0	0	0.00046	0.00376	0.0043	0.005	0.0007	0.00351	0.00001	0.00386	0.00544	0	0.01378	0.00982	0.00905	0.02774	0.00364	0.00166	0.04241	0.00018	0.00113	0.0629	0.00025
F148-1	Male	Obese	A15	5	F	0.18668	0.0011	0.50668	0.00592	0.08208	0.01131	0	0.12165	0.00036	0.00003	0.01139	0	0.01808	0	0.03315	0.0012	0.00268	0	0.00339	0.00176	0.01199	0	0	0.00084	0.00184	0.00199	0.00524	0.00121	0.00315	0.00008	0.00298	0.0089	0	0.01831	0.00861	0.01122	0.05444	0.00565	0.00314	0.0782	0.00012	0.00136	0.09008	0.00036
F49	Male	Obese	A79	5.8	F	0.19242	0.00054	0.52188	0.00724	0.05835	0.01359	0.00014	0.07558	0.00037	0	0.01083	0	0.01079	0	0.01861	0.00086	0.00203	0	0.00256	0.01508	0.00691	0	0	0.00691	0.01838	0.01308	0.03798	0.01052	0.02315	0	0.01083	0.04257	0	0.07409	0.01169	0.03865	0.08343	0.00748	0	0.05798	0	0.00101	0.05657	0.00033
F61	Male	Obese	A80	4.5	F	0.32292	0.00141	0.73182	0.01164	0.10267	0.01712	0.00006	0.08959	0.00038	0	0.01567	0	0.00973	0	0.02298	0.00111	0.00239	0	0.00393	0.00771	0.00968	0	0	0.003	0.00828	0.00733	0.01686	0.00564	0.01457	0	0.0082	0.02623	0	0.05365	0.01096	0.02445	0.0591	0.00602	0.00281	0.05577	0.00004	0.00119	0.05829	0.00033
F9	Male	Obese	A81	6	F	0.24473	0.00103	0.97801	0.00985	0.10198	0.01726	0.00002	0.09796	0.00035	0	0.0132	0	0.00843	0	0.03052	0.00087	0.00211	0	0.00349	0.0222	0.01252	0	0	0.00864	0.03192	0.02132	0.05864	0.01324	0.03881	0	0.01968	0.08984	0	0.11832	0.02027	0.05774	0.12415	0.01604	0	0.09936	0.00014	0.00115	0.07888	0
19C1 R2	Female	Control	A41	7.8	F	0.13032	0.00076	0.52241	0.00901	0.05155	0.02011	0.00012	0.10817	0.00044	0	0.00827	0	0.0115	0	0.03516	0.00078	0.0021	0	0.00313	0.00244	0.01239	0	0	0.00046	0.00199	0.00283	0.00463	0.00064	0.00288	0.00012	0.00473	0.00929	0	0.02191	0.02562	0.01876	0.06907	0.01075	0.00259	0.12155	0.00061	0.0015	0.07984	0.00031
RC38	Female	Control	A42	5.3	F	0.25718	0.00108	0.7981	0.00986	0.05049	0.01827	0.00015	0.0874	0.00048	0.00007	0.00962	0	0.01249	0	0.02389	0.00126	0.0021	0	0.00377	0.00228	0.01218	0	0	0.00066	0.00305	0.00235	0.00556	0.00114	0.00426	0	0.00274	0.01032	0	0.02048	0.00924	0.01252	0.04592	0.00503	0.00138	0.06199	0.0004	0.00136	0.06811	0.00041
RC37c	Female	Control	A43	6.1	F	0.25599	0.00097	0.79915	0.01144	0.0285	0.02438	0.00009	0.08896	0.00053	0	0.00784	0	0.01629	0	0.02164	0.00094	0.00198	0	0.00325	0.00154	0.01096	0	0	0.00035	0.00188	0.00182	0.00388	0.00061	0.00303	0	0.00214	0.00775	0	0.01833	0.00735	0.01285	0.04115	0.00494	0.00164	0.07531	0.00055	0.00078	0.05817	0.00041
19C4 R4	Female	Control	A44	8.8	F	0.12997	0.00083	0.40919	0.00679	0.04786	0.0123	0.00006	0.0707	0.00034	0	0.00488	0	0.00791	0	0.02251	0.00069	0.00145	0	0.00237	0.00197	0.01014	0	0	0.00036	0.00167	0.00192	0.0045	0.00067	0.00307	0	0.00283	0.00852	0	0.01685	0.01129	0.01403	0.04614	0.00617	0.00171	0.08191	0.00027	0.00129	0.11373	0.00019
CON12b	Female	Control	A45	5.8	F	0.2421	0.00125	0.7387	0.0098	0.05502	0.01831	0.00011	0.084	0.0005	0	0.00966	0	0.01271	0	0.02274	0.00088	0.00213	0	0.00331	0.00258	0.00989	0	0	0.00097	0.00309	0.00277	0.00563	0.00114	0.00399	0	0.00293	0.00864	0	0.01913	0.00847	0.01097	0.03599	0.00336	0.00106	0.05342	0.00023	0.00104	0.05093	0.00045
19C10 L1	Female	Control	A46	9.7	T	0.1318	0.00061	0.43704	0.00658	0.03537	0.01381	0.00002	0.06526	0.00032	0.00011	0.00636	0	0.00501	0	0.01805	0.00055	0.00103	0	0.00212	0.00489	0.00829	0	0	0.00063	0.00298	0.00373	0.00494	0.00076	0.00262	0	0.00295	0.00517	0	0.00821	0.0082	0.00432	0.01789	0.00133	0.00065	0.01496	0.00002	0.00101	0.043	0.00026
CON15b	Female	Control	A47	7	F	0.20301	0.00091	0.79238	0.00906	0.08412	0.0137	0.00014	0.10798	0.00052	0.00021	0.0091	0	0.00976	0	0.03217	0.00101	0.00228	0	0.00324	0.00125	0.0142	0	0	0.00034	0.00142	0.00182	0.00497	0.00047	0.00309	0.00001	0.00237	0.01059	0	0.01928	0.00885	0.01329	0.05564	0.00722	0.00217	0.08662	0.00029	0.00112	0.07912	0.00057
RC36c	Female	Control	A48	6.6	F	0.15683	0.00102	0.57804	0.00936	0.04852	0.01389	0.00006	0.0916	0.00033	0	0.00617	0	0.00907	0	0.02429	0.00089	0.00177	0	0.00318	0.00357	0.01063	0	0	0.00074	0.00302	0.00325	0.00694	0.00117	0.00488	0.00012	0.00364	0.00919	0	0.02433	0.00995	0.01189	0.0439	0.00486	0.00166	0.05742	0.00013	0.00131	0.08814	0.00045
F15b	Female	Obese	A49	6.7	F	0.20017	0.00081	0.56664	0.0087	0.05409	0.01531	0.00011	0.07704	0.00018	0.00007	0.00954	0	0.00867	0	0.01843	0.00089	0.00184	0	0.00295	0.00094	0.00909	0	0	0.00043	0.0013	0.00129	0.00525	0.00078	0.00347	0.00012	0.0015	0.01016	0	0.02072	0.00377	0.01368	0.04043	0.00617	0.00194	0.07462	0.00026	0.00072	0.0598	0.00024
F10b	Female	Obese	A50	7.2	F	0.17265	0.00056	0.62139	0.00929	0.03927	0.01815	0.00004	0.06875	0.00023	0	0.01458	0	0.00923	0	0.01991	0.00074	0.00179	0	0.00272	0.00177	0.0111	0	0	0.00055	0.00232	0.00176	0.00596	0.00109	0.00466	0.00009	0.00207	0.01272	0	0.02403	0.00448	0.01518	0.04659	0.00697	0.00237	0.07296	0.00026	0.00082	0.06471	0.00021
F20b	Female	Obese	A51	5.4	F	0.1819	0.00081	0.51608	0.00786	0.05481	0.01476	0.00012	0.07476	0.0003	0	0.00956	0	0.01025	0	0.01979	0.0011	0.00208	0	0.00316	0.00131	0.01002	0	0	0.00054	0.00204	0.00148	0.00588	0.00091	0.0048	0	0.00188	0.01268	0	0.0243	0.00506	0.01544	0.0468	0.00602	0.00313	0.07122	0.00021	0.00062	0.05553	0.00024
F9b	Female	Obese	A52	5.4	F	0.202	0.00067	0.81743	0.00847	0.07968	0.01785	0.00005	0.08673	0.00044	0.00006	0.01415	0	0.0118	0	0.0266	0.00106	0.00235	0	0.00344	0.00208	0.01105	0	0	0.00073	0.00191	0.00238	0.0055	0.00091	0.00429	0.0001	0.00311	0.01041	0	0.01921	0.00852	0.01126	0.04185	0.00523	0.00211	0.05837	0.00011	0.00124	0.05084	0.00049
F154b	Female	Obese	A53	4.3	F	0.27497	0.00113	0.92326	0.00916	0.20667	0.01816	0	0.12984	0.00056	0.00008	0.01327	0	0.01247	0	0.03376	0.00144	0.00303	0	0.00508	0.00247	0.01194	0	0	0.00087	0.00213	0.0036	0.00731	0.00112	0.00541	0.00006	0.0039	0.01425	0	0.03052	0.00898	0.01124	0.04959	0.00268	0.00306	0.04052	0.00002	0.0016	0.05891	0.00052
F18	Female	Obese	A54	4.4	F	0.37772	0.00203	1.02983	0.01706	0.07919	0.03018	0.0002	0.10026	0.00029	0	0.01962	0	0.012	0	0.02506	0.00133	0.00256	0	0.00415	0.00312	0.01128	0	0	0.00115	0.00441	0.00308	0.0082	0.00219	0.00543	0	0.00273	0.01098	0	0.01848	0.00607	0.0137	0.03491	0.0045	0.00175	0.05776	0.00023	0.00117	0.06961	0.00045
18F49c	Female	Obese	A55	8.5	T	0.09856	0.0006	0.28659	0.00765	0.02136	0.01277	0.00002	0.04855	0.0002	0	0.00734	0	0.00522	0	0.0143	0.00059	0.00102	0	0.00209	0.0523	0.00623	0	0	0.00924	0.04504	0.04407	0.0713	0.01698	0.0459	0	0.02819	0.05064	0	0.10195	0.0192	0.04954	0.07171	0.00646	0.00234	0.04198	0	0.00069	0.0503	0
19F5 L1	Female	Obese	A56	7.4	T	0.16385	0.00048	0.51429	0.00635	0.08058	0.01456	0	0.04541	0.0004	0	0.00983	0	0.00718	0	0.01909	0.00078	0.00169	0	0.00275	0.02401	0.01048	0	0	0.00191	0.00547	0.02429	0.02349	0.00328	0.01662	0	0.0293	0.04817	0	0.06071	0.02711	0.01848	0.08936	0.00439	0.00308	0.02261	0	0.0008	0.04342	0.00014
MaleFetuses_PValue						0.52537555	0.677365866	0.996499226	0.217240208	0.078701086	0.020335132	NA	0.698024259	0.012439446	NA	0.000130398	NA	0.216751104	NA	0.566713376	0.626197006	0.341313341	NA	0.095932978	0.966031528	0.790982247	NA	NA	0.219996554	0.37941784	0.717234454	0.386985458	0.136719233	0.290584412	NA	0.435778238	0.32004667	NA	0.278523875	0.586745311	0.223629842	0.318013067	0.363506053	0.001946414	0.229164498	0.321450528	0.162134332	0.326822585	0.102649524
FemaleFetuses_PValue						0.347414568	0.908683795	0.444217411	0.631009717	0.24720603	0.540495279	NA	0.875904913	0.118298314	NA	0.013362802	NA	0.610289694	NA	0.508526587	0.210608646	0.20765768	NA	0.338512995	0.524151006	0.323765435	NA	NA	0.292732059	0.926556696	0.773765519	0.076169665	0.204353216	0.026765522	NA	0.311183972	0.007403718	NA	0.205424546	0.069277107	0.963902705	0.322339672	0.4901556	0.058360381	0.196322743	0.049616169	0.360248603	0.078736145	0.597834799
* Outlier samples were identified through a combination of frequency distribution analysis, lipid classes frequency investigation, PCA and hierarchical clustering analysis. Samples with lower than 66.7% of lipid signals detected or deemed as outliers in all the aforementioned analyses failed the QC for mass spectrometry and were excluded from the datasets and from further statistical tests
[truncated: 5 more columns]
